# Supplementary material for: Engineering Clostridium thermocellum for production of 2,3-butanediol from cellulose
Source: Metab Eng Commun. 2025 Dec 24;22:e00269. doi: 10.1016/j.mec.2025.e00269 (PMC12830098; doi:10.1016/j.mec.2025.e00269)
Supplement: Multimedia component 1 [file mmc1.xlsx]

## Sheet: Fig_3_AG
		Rep_1			Rep_2
(A)		23BD (mM)			23BD (mM)					23BD (mM)		Error
	LL1299	0		LL1299	0				LL1299	0		0
	*AG8235	0		AG8235	0				AG8235	0		0
	AG9463	4.258		AG9463	3.89				AG9463	4.074		0.184
	AG9464	0		AG9464	0				AG9464	0		0
	AG9466	0.068		AG9466	0.072				AG9466	0.07		0.002
	AG9468	0.058		AG9468	0.064				AG9468	0.061		0.003
(B)		ALDC_sp activity (umol/min/mg)			ALDC_sp activity (umol/min/mg)					ALDC specific activity (µmol/min/mg)		Error
	LL1299	0.028344		LL1299	0.0848681				LL1299	0.056606		0.0282621
	*AG8235	0.0661942		AG8235	0.066194				AG8235	0.0661941		1.1292e-07
	AG9463	0.279105		AG9463	0.283901				AG9463	0.281503		0.00239752
	AG9464	0.0932146		AG9464	0.0982485				AG9464	0.0957316		0.00251695
	AG9466	0.20221		AG9466	0.206814				AG9466	0.204512		0.002302
	AG9468	0.209481		AG9468	0.18031				AG9468	0.194895		0.0145855
(C)		BDH_sp activity (um/min/mg)			BDH_sp activity (um/min/mg)					23BD (mM)		Error
	LL1299	0.049		LL1299	0.039				LL1299	0.044		0.005
	*AG8235	0.04		AG8235	0.044				AG8235	0.042		0.002
	AG9463	0.222		AG9463	0.216				AG9463	0.219		0.003
	AG9464	0.068		AG9464	0.105				AG9464	0.0865		0.0185
	AG9466	0.016		AG9466	0.017				AG9466	0.0165		0.0005
	AG9468	0.016		AG9468	0.013				AG9468	0.0145		0.0015

## Sheet: Fig_4_AG
	All values are in mM
	Init Pyr	60	Init Form	100
		pyruvate	succinate	lactate	formate	acetate	acetoin	meso23BD	ss23BD	ethanol	23BD_total				pyruvate	succinate	lactate	formate	acetate	acetoin	meso23BD	ss23BD	ethanol	23BD_total
	Txt1	0	0	2.752	62.356	0	2.402	29.55	0	0	29.55			Txt1	0	0	2.818	61.342	0	2.43	29.92	0	0	29.92
	Txt2	0	0	0	112.69	1.11	26.538	0	0	0	0			Txt2	0	0	0	107.556	0	29.268	0	0	0	0
	Txt3	0.898	4.264	22.64	45.368	1.812	4.112	0	0	11.278	0			Txt3	1.162	4.84	23.31	45.224	1.906	4.214	0	0	11.618	0
	Txt4	0	0	30.24	39.43	0	2.386	4.874	1.844	7.912	6.718			Txt4	0	0	30.428	38.862	0	2.38	4.878	1.778	9.606	6.656
	Txt5	0	0	2.64	62.416	0	1.99	19.308	9.93	0	29.238			Txt5	0	0	2.68	61.142	0	1.936	19.534	10.178	0	29.712
	Txt6	3.348	0	0	99.362	4.222	14.17	0	3.312	0	3.312			Txt6	3.35	0	0	98.962	4.246	14.386	0	3.218	0	3.218
	Txt7	0	0	0	98.696	2.242	18.136	4.928	2.576	0	7.504			Txt7	0	0	0	99.852	2.266	17.864	4.882	2.556	0	7.438
	Txt8	0	0	9.77	49.068	1.3	1.962	6.286	12.564	12.026	18.85			Txt8	0	0	9.702	49.356	1.76	2.062	6.156	12.406	12.362	18.562
	Txt9	0	0	13.004	55.854	0	0	7.862	7.128	5.864	14.99			Txt9	0	0	12.07	57.39	0	0	7.646	6.886	5.884	14.532
	Txt10	0	0	1.656	65.818	0	0	2.692	21.226	2.674	23.918			Txt10	0	0	1.776	65.632	0	0	2.772	21.192	2.008	23.964
	Txt11	0	0	0	58.242	0	2.088	11.08	16.844	0	27.924			Txt11	0	0	0	58.402	0	2.084	11.034	16.834	0	27.868
	Rep-1													Rep-2
		pyruvate_consumed	succinate	lactate	formate_consumed	acetate	acetoin	meso23BD	ss23BD	ethanol	23BD_total				pyruvate	succinate	lactate	formate	acetate	acetoin	meso23BD	ss23BD	ethanol	23BD_total
	Txt1	60	0	2.752	37.644	0	2.402	29.55	0	0	29.55			Txt1	60	0	2.818	38.658	0	2.43	29.92	0	0	29.92
	Txt2	60	0	0	-12.69	1.11	26.538	0	0	0	0			Txt2	60	0	0	-7.556	0	29.268	0	0	0	0
	Txt3	59.102	4.264	22.64	54.632	1.812	4.112	0	0	11.278	0			Txt3	58.838	4.84	23.31	54.776	1.906	4.214	0	0	11.618	0
	Txt4	60	0	30.24	60.57	0	2.386	4.874	1.844	7.912	6.718			Txt4	60	0	30.428	61.138	0	2.38	4.878	1.778	9.606	6.656
	Txt5	60	0	2.64	37.584	0	1.99	19.308	9.93	0	29.238			Txt5	60	0	2.68	38.858	0	1.936	19.534	10.178	0	29.712
	Txt6	56.652	0	0	0.638	4.222	14.17	0	3.312	0	3.312			Txt6	56.65	0	0	1.038	4.246	14.386	0	3.218	0	3.218
	Txt7	60	0	0	1.304	2.242	18.136	4.928	2.576	0	7.504			Txt7	60	0	0	0.148	2.266	17.864	4.882	2.556	0	7.438
	Txt8	60	0	9.77	50.932	1.3	1.962	6.286	12.564	12.026	18.85			Txt8	60	0	9.702	50.644	1.76	2.062	6.156	12.406	12.362	18.562
	Txt9	60	0	13.004	44.146	0	0	7.862	7.128	5.864	14.99			Txt9	60	0	12.07	42.61	0	0	7.646	6.886	5.884	14.532
	Txt10	60	0	1.656	34.182	0	0	2.692	21.226	2.674	23.918			Txt10	60	0	1.776	34.368	0	0	2.772	21.192	2.008	23.964
	Txt11	60	0	0	41.758	0	2.088	11.08	16.844	0	27.924			Txt11	60	0	0	41.598	0	2.084	11.034	16.834	0	27.868

## Sheet: Fig_5_AG
Enzyme	Presence/Absence	2,3-BD (mM)
FDH	Y	29.475
	Y	13.889
	Y	18.706
	Y	27.896
	Y	15.998
	Y	23.99
	N	3.198
	N	8.291
ALS	Y	29.475
	Y	27.896
	Y	23.99
	Y	8.291
	N	13.889
	N	18.706
	N	15.998
	N	3.198
ALDC	Y	29.475
	Y	27.896
	Y	15.998
	Y	8.291
	N	13.889
	N	18.706
	N	23.99
	N	3.198
BDH	Y	29.475
	Y	13.889
	Y	8.291
	N	18.706
	N	27.896
	N	15.998
	N	23.99
	N	3.198

## Sheet: Fig_6_AG
Low cellobiose (A) - 5 g/L											Rep_1												Rep_2
	Acetate (g/L)	cellobiose	glucose	meso23BD	ss23BD	ethanol	malate	succinate	lactate	formate	acetate		Acetate (g/L)	cellobiose	glucose	meso23BD	ss23BD	ethanol	malate	succinate	lactate	formate	acetate
	0	0	0.266	0	3.9	11.934	0	0	0	9.858	11.372		0	0	0.284	0	3.394	19.442	0	0	0	10.084	11.44
	5	0	0.198	0	4.026	15.156	0	0	0	8.358	42.028		5	0	0.166	0	4.516	13.374	0	0	0	8.042	43.396
	10	0	0	0	5.014	13.514	0	0	0	6.262	72.208		10	0	0	0	5.198	18.266	0	0	0	6.574	71.028
	20	0	0	0	6.762	13.844	0	0	0	4.276	134.168		20	0	0	0	7.366	17.24	0	0	0	3.998	145.862
High cellobiose (B) - 20 g/L											Rep_1												Rep_2
	Acetate (g/L)	cellobiose	glucose	meso23BD	ss23BD	ethanol	malate	succinate	lactate	formate	acetate		Acetate (g/L)	cellobiose	glucose	meso23BD	ss23BD	ethanol	malate	succinate	lactate	formate	acetate
	0	8.026	1.096	0	14.71	57.006	0	0	4.996	21.016	16.344		0	8.552	1.25	0	11.79	63.266	0	0	5.472	21.798	18.972
	5	1.864	0.828	0	17.094	54.944	0	0	4.678	16.514	35.572		5	12.936	0.626	0	13.928	58.374	0	0	3.384	16.222	43.442
	10	8.112	0.69	0	21.426	54.18	0	0	3.792	15.842	67.986		10	6.644	0.548	0	19.964	62.026	0	0	3.774	15.668	71.294
	20	25.848	0.416	0	13.926	20.998	0	0	1.052	6.726	132.612		20	30.062	0.572	0	13.132	24.95	0	0	1.084	6.986	141.25

## Sheet: Fig_7_AG
C3 -->	1	2	1	1		1			1	2
available e-	10	24	14	12	1	8			12	22
NADH equiv vs. glucose	1	0	-1	0		2			0	1
All values are in mM										Rep_1
LL1299_cultivation time (h)	pyruvate	glucose	succinate	lactate	formate	acetate	meso23BD	ss23BD	ethanol	T23BD		C3 total	avail e-	NADH equiv.
0	0	0	0	0	0	0	0	0	0	0		0	0	0
17	0	0	0	0	0	0	0	0	0	0		0	0	0
24	0.332	0.158	0	0	2.716	6.17	0	0	4.826	0		11.644	117.1	12.672
41	0.31	0	0	1.212	17.528	39.262	0	0	50.324	0		91.108	953.156	78.834
48	1.322	0	0	3.15	18.154	50.612	0	0	61.552	0		116.636	1212.69	102.546
72	0	0	0	26.036	17.68	59.816	0	0	71.394	0		157.246	1665.37	119.632
96	0	0	0	30.268	17.46	60.048	0	0	75.152	0		165.468	1762.88	120.096
										Rep_2
LL1299_cultivation time (h)	pyruvate	glucose	succinate	lactate	formate	acetate	meso23BD	ss23BD	ethanol	T23BD
0	0	0	0	0	0	0	0	0	0	0		0	0	0
17	0	0	0	0	0	0	0	0	0	0		0	0	0
24	0.376	0.178	0	0	3.25	7.508	0	0	6.116	0		14.356	144.738	15.392
41	0.762	0	0	4.098	17.336	45.12	0	0	55.36	0		105.34	1099.41	91.002
48	0.884	0	0	8.112	17.13	52.838	0	0	62.84	0		124.674	1300.1	106.56
72	0	0	0	27.844	16.378	58.744	0	0	68.596	0		155.184	1643.61	117.488
96	0	0	0	29.982	16.128	58.272	0	0	70.586	0		158.84	1689.12	116.544		1726
AG9463_cultivation time (h)	pyruvate	glucose	succinate	lactate	formate	acetate	meso23BD	ss23BD	ethanol	T23BD
0	0	0	0	0	0	0	0	0	0	0		0	0	0
17	0	0	0	0	0	0	0	0	0	0		0	0	0
24	0	0	0	0	0	1.208	0	0	0	0		1.208	9.664	2.416
40	0.056	0	0	0.4	5.61	10.414	0	10.948	22.504	10.948		55.27	605.186	31.832
48	0	0	0	1.254	12.748	22.216	1	14.752	57.72	15.752		112.694	1244.71	60.184
72	0	0	0	2.826	14.082	33.102	5.326	13.54	85.016	18.866		158.676	1748.05	85.07
96	0	0	0	3.524	14.296	33.802	5.616	13.868	89.41	19.484		165.704	1828.57	87.088
AG9463_cultivation time (h)	pyruvate	glucose	succinate	lactate	formate	acetate	meso23BD	ss23BD	ethanol	T23BD
0	0	0	0	0	0	0	0	0	0	0		0	0	0
17	0	0	0	0	0	0	0	0	0	0		0	0	0
24	0	0	0	0	0	1.582	0	0	0	0		1.582	12.656	3.164
40	0	0	0	0.78	10.024	13.876	0	13.094	36.306	13.094		77.15	854.132	40.846
48	0.172	0	0	1.388	14.812	25.68	3.754	14.958	66.228	18.712		130.892	1445.03	70.244
72	0	0	0	2.406	15.516	32.626	6.082	13.702	88.214	19.784		162.814	1799.21	85.036
96	0.054	0	0	2.978	15.296	32.666	6.246	13.752	91.458	19.998		167.152	1850.35	85.384		1839.46
																1.06573

## Sheet: Supporting FigS1
Low cellobiose (A)_in mM										Rep_1											Rep_2
Acetaldehyde conc (g/L)	cellobiose	glucose	meso23BD	ss23BD	ethanol	malate	succinate	lactate	formate	acetate		cellobiose	glucose	meso23BD	ss23BD	ethanol	malate	succinate	lactate	formate	acetate
0	0	0.266	0	3.9	11.934	0	0	0	9.858	11.372		0	0.284	0	3.394	19.442	0	0	0	10.084	11.44
1	0	0	0	2.322	12.596	0	0	0	9.83	12.91		0	0	0	1.876	17.156	0	0	0	9.794	13.372
5	0.474	0	0	1.754	13.5	0	0	0	6.544	10.592		1.468	0	0	1.576	17.2	0	0	0	6.846	11.392
10	12.746	0	0	0	0	0	0	0	0	0		13.752	0	0	0	0	0	0	0	0	0
20	11.32	0	0	0	0	0	0	0	0	0		13.006	0	0	0	0	0	0	0	0	0
High cellobiose (B)_in mM
Acetaldehyde conc (g/L)	cellobiose	glucose	meso23BD	ss23BD	ethanol	malate	succinate	lactate	formate	acetate		cellobiose	glucose	meso23BD	ss23BD	ethanol	malate	succinate	lactate	formate	acetate
0	8.026	1.096	0	14.71	57.006	0	0	4.996	21.016	16.344		8.552	1.25	0	11.79	63.266	0	0	5.472	21.798	18.972
1	9.11	0.924	0	12.714	56.498	0	0	4.448	21.306	17.436		10.028	1.01	0	9.782	61.32	0	0	5.294	21.954	21.29
5	35.696	0.336	0	3.508	6.314	0	0	0	4.934	7.672		35.626	0.328	0	2.518	13.23	0	0	0	6.668	8.848
10	42.256	0.47	0	0	0	0	0	0	0	0		54.492	0.602	0	0	0	0	0	0	0	0
20	54.878	0.594	0	0	0	0	0	0	0	0		54.978	0.598	0	0	0	0	0	0	0	0

## Sheet: Supporting FigS3
LL1299	m23BD	ss23BD	Ethanol		AG9463	m23BD	ss23BD	ethanol
Control	0	0	20.846		Control	0	3.736	12.062
pH6	0	0	0		pH6	0	0	0
pH6.5	0	0	9.142		pH6.5	0	3.106	9.804
pH7	0	0	18.564		pH7	0	6.95	14.026
pH7.5	0	0	18.17		pH7.5	0	7.64	13.368
