# Supplementary material for: Engineering Clostridium thermocellum for production of 2,3-butanediol from cellulose
Source: Metab Eng Commun. 2025 Dec 24;22:e00269. doi: 10.1016/j.mec.2025.e00269 (PMC12830098; doi:10.1016/j.mec.2025.e00269)
Supplement: Multimedia component 3 [file mmc3.zip]

Archive with 1 entries (1 files):
- 23BD strains whole genome seq - dataset D2.gb
