# Supplementary material for: Engineering Clostridium thermocellum for production of 2,3-butanediol from cellulose
Source: Metab Eng Commun. 2025 Dec 24;22:e00269. doi: 10.1016/j.mec.2025.e00269 (PMC12830098; doi:10.1016/j.mec.2025.e00269)
Supplement: Multimedia component 3 [file mmc3.zip › 23BD strains whole genome seq - dataset D2.gb]

LOCUS       AMG8235              3554258 bp    DNA     circular UNK 20-JUN-2025
DEFINITION  contig_3, whole genome shotgun sequence.
ACCESSION   contig_3
KEYWORDS    .
SOURCE      None
  ORGANISM  .
COMMENT     Annotated with Bakta                                               
            Software: v1.11.0                                                  
            Database: v6.0, full                                               
            DOI: 10.1099/mgen.0.000685                                         
            URL: github.com/oschwengers/bakta                                  
                                                                               
            ##Genome Annotation Summary:##                                     
            Annotation Date                :: 06/20/2025, 02:22:15             
            CDSs                           :: 3,053                            
            tRNAs                          ::    57                            
            tmRNAs                         ::     1                            
            rRNAs                          ::    12                            
            ncRNAs                         ::     7                            
            regulatory ncRNAs              ::    32                            
            CRISPR Arrays                  ::     6                            
            oriCs/oriVs                    ::     1                            
            oriTs                          ::     0                            
            gaps                           ::     0                            
            pseudogenes                    ::     3.
FEATURES             Location/Qualifiers
     misc_feature    complement(1..>211)
                     /note="Geneious type: Contig"
                     /note="Derived using Geneious Prime 2025.1.3 'Annotate
                     from Database' based on nucleotide similarity"
                     /standard_name="contig 44 (part 1)"
     misc_feature    1..211
                     /note="Geneious type: Genome Start Region"
                     /note="Derived using Geneious Prime 2025.1.3 'Annotate
                     from Database' based on nucleotide similarity"
                     /standard_name="Cth DSM1313 genome start"
     source          1..>211
                     /organism="Clostridium thermocellum DSM 1313"
                     /mol_type="genomic DNA"
                     /strain="DSM 1313"
                     /culture_collection="DSMZ:DSM 1313"
                     /db_xref="taxon:637887"
                     /collection_date=1926
                     /collected_by="Viljoen et al."
                     /note="Derived using Geneious Prime 2025.1.3 'Annotate
                     from Database' based on nucleotide similarity"
     CDS             1793..2893
                     /locus_tag="Clo1313_0002"
                     /EC_number="2.7.7.7"
                     /inference="protein motif:TFAM:TIGR00663"
                     /note="SMART: DNA polymerase III beta chain; TIGRFAM: DNA
                     polymerase III, beta subunit; KEGG: cce:Ccel_0002 DNA
                     polymerase III subunit beta; PFAM: DNA polymerase III beta
                     chain"
                     /codon_start=1
                     /transl_table=11
                     /product="DNA polymerase III, beta subunit"
                     /protein_id="ADU73102.1"
                     /db_xref="GI:316939068"
                     /db_xref="GO:0003677"
                     /db_xref="GO:0003887"
                     /db_xref="GO:0008408"
                     /db_xref="InterPro:IPR001001"
                     /note="Derived using Geneious Prime 2025.1.3 'Annotate
                     from Database' based on nucleotide similarity"
     CDS             2909..3115
                     /locus_tag="Clo1313_0003"
                     /inference="protein motif:TFAM:TIGR02988"
                     /note="TIGRFAM: S4 domain protein YaaA; PFAM: RNA-binding
                     S4 domain protein; KEGG: cbt:CLH_0003 S4 domain protein
                     YaaA; SMART: RNA-binding S4 domain protein"
                     /codon_start=1
                     /transl_table=11
                     /product="S4 domain protein YaaA"
                     /protein_id="ADU73103.1"
                     /db_xref="GI:316939069"
                     /db_xref="InterPro:IPR002942"
                     /db_xref="InterPro:IPR014330"
                     /note="Derived using Geneious Prime 2025.1.3 'Annotate
                     from Database' based on nucleotide similarity"
     CDS             3133..4242
                     /locus_tag="Clo1313_0004"
                     /inference="protein motif:TFAM:TIGR00611"
                     /note="KEGG: cce:Ccel_0004 DNA replication and repair
                     protein RecF; TIGRFAM: DNA replication and repair protein
                     RecF; PFAM: SMC domain protein"
                     /codon_start=1
                     /transl_table=11
                     /product="DNA replication and repair protein RecF"
                     /protein_id="ADU73104.1"
                     /db_xref="GI:316939070"
                     /db_xref="GO:0003697"
                     /db_xref="GO:0005524"
                     /db_xref="InterPro:IPR001238"
                     /db_xref="InterPro:IPR003395"
                     /db_xref="InterPro:IPR018078"
                     /note="Derived using Geneious Prime 2025.1.3 'Annotate
                     from Database' based on nucleotide similarity"
                     /standard_name="recF"
     CDS             4410..4724
                     /locus_tag="Clo1313_0005"
                     /inference="similar to AA sequence:KEGG:Ccel_0005"
                     /note="KEGG: cce:Ccel_0005 hypothetical protein"
                     /codon_start=1
                     /transl_table=11
                     /product="hypothetical protein"
                     /protein_id="ADU73105.1"
                     /db_xref="GI:316939071"
                     /note="Derived using Geneious Prime 2025.1.3 'Annotate
                     from Database' based on nucleotide similarity"
     CDS             8458..9327
                     /locus_tag="Clo1313_0008"
                     /inference="protein motif:TFAM:TIGR00180"
                     /note="TIGRFAM: parB-like partition protein; PFAM: ParB
                     domain protein nuclease; KEGG: cce:Ccel_0008 ParB-like
                     partition protein; SMART: ParB domain protein nuclease"
                     /codon_start=1
                     /transl_table=11
                     /product="parB-like partition protein"
                     /protein_id="ADU73108.1"
                     /db_xref="GI:316939074"
                     /db_xref="GO:0003677"
                     /db_xref="InterPro:IPR003115"
                     /db_xref="InterPro:IPR004437"
                     /note="Derived using Geneious Prime 2025.1.3 'Annotate
                     from Database' based on nucleotide similarity"
     CDS             9889..10398
                     /locus_tag="Clo1313_0009"
                     /inference="similar to AA sequence:KEGG:Ccel_0009"
                     /note="KEGG: cce:Ccel_0009 hypothetical protein"
                     /codon_start=1
                     /transl_table=11
                     /product="hypothetical protein"
                     /protein_id="ADU73109.1"
                     /db_xref="GI:316939075"
                     /note="Derived using Geneious Prime 2025.1.3 'Annotate
                     from Database' based on nucleotide similarity"
     CDS             10419..11159
                     /locus_tag="Clo1313_0010"
                     /inference="similar to AA sequence:KEGG:Ccel_0010"
                     /note="KEGG: cce:Ccel_0010 TPR repeat-containing protein"
                     /codon_start=1
                     /transl_table=11
                     /product="TPR repeat-containing protein"
                     /protein_id="ADU73110.1"
                     /db_xref="GI:316939076"
                     /db_xref="InterPro:IPR013026"
                     /db_xref="InterPro:IPR019734"
                     /note="Derived using Geneious Prime 2025.1.3 'Annotate
                     from Database' based on nucleotide similarity"
     CDS             11323..12594
                     /locus_tag="Clo1313_0011"
                     /EC_number="6.1.1.11"
                     /inference="protein motif:TFAM:TIGR00414"
                     /note="TIGRFAM: seryl-tRNA synthetase; KEGG: tit:Thit_0028
                     seryl-tRNA synthetase; PFAM: tRNA synthetase class II (G H
                     P and S); Seryl-tRNA synthetase, class IIa-like"
                     /codon_start=1
                     /transl_table=11
                     /product="seryl-tRNA synthetase"
                     /protein_id="ADU73111.1"
                     /db_xref="GI:316939077"
                     /db_xref="GO:0000166"
                     /db_xref="GO:0004828"
                     /db_xref="GO:0005524"
                     /db_xref="InterPro:IPR002314"
                     /db_xref="InterPro:IPR002317"
                     /db_xref="InterPro:IPR006195"
                     /db_xref="InterPro:IPR015866"
                     /db_xref="InterPro:IPR018156"
                     /note="Derived using Geneious Prime 2025.1.3 'Annotate
                     from Database' based on nucleotide similarity"
     CDS             complement(13113..14513)
                     /locus_tag="Clo1313_0012"
                     /inference="protein motif:PFAM:PF07690"
                     /note="PFAM: major facilitator superfamily MFS_1; KEGG:
                     clj:CLJU_c15860 putative permease"
                     /codon_start=1
                     /transl_table=11
                     /product="major facilitator superfamily MFS_1"
                     /protein_id="ADU73112.1"
                     /db_xref="GI:316939078"
                     /db_xref="InterPro:IPR011701"
                     /db_xref="InterPro:IPR017441"
                     /note="Derived using Geneious Prime 2025.1.3 'Annotate
                     from Database' based on nucleotide similarity"
     CDS             complement(14850..15764)
                     /locus_tag="Clo1313_0013"
                     /inference="protein motif:PFAM:PF07833"
                     /note="PFAM: copper amine oxidase-like domain-containing
                     protein; KEGG: cce:Ccel_3336 hypothetical protein"
                     /codon_start=1
                     /transl_table=11
                     /product="copper amine oxidase-like domain-containing
                     protein"
                     /protein_id="ADU73113.1"
                     /db_xref="GI:316939079"
                     /db_xref="InterPro:IPR012854"
                     /note="Derived using Geneious Prime 2025.1.3 'Annotate
                     from Database' based on nucleotide similarity"
     CDS             complement(16039..16608)
                     /locus_tag="Clo1313_0014"
                     /inference="protein motif:PFAM:PF00395"
                     /note="PFAM: S-layer domain-containing protein; KEGG:
                     aoe:Clos_2628 S-layer domain-containing protein"
                     /codon_start=1
                     /transl_table=11
                     /product="S-layer domain-containing protein"
                     /protein_id="ADU73114.1"
                     /db_xref="GI:316939080"
                     /db_xref="InterPro:IPR001119"
                     /note="Derived using Geneious Prime 2025.1.3 'Annotate
                     from Database' based on nucleotide similarity"
     CDS             16820..17353
                     /locus_tag="Clo1313_0015"
                     /inference="similar to AA sequence:KEGG:Ccel_0013"
                     /note="KEGG: cce:Ccel_0013 hypothetical protein"
                     /codon_start=1
                     /transl_table=11
                     /product="hypothetical protein"
                     /protein_id="ADU73115.1"
                     /db_xref="GI:316939081"
                     /note="Derived using Geneious Prime 2025.1.3 'Annotate
                     from Database' based on nucleotide similarity"
     CDS             complement(17463..19172)
                     /locus_tag="Clo1313_0016"
                     /inference="protein motif:PFAM:PF04294"
                     /note="PFAM: VanW family protein; G5 domain protein;
                     Putative peptidoglycan binding domain; KEGG: tit:Thit_1561
                     VanW family protein"
                     /codon_start=1
                     /transl_table=11
                     /product="VanW family protein"
                     /protein_id="ADU73116.1"
                     /db_xref="GI:316939082"
                     /db_xref="GO:0016787"
                     /db_xref="InterPro:IPR007391"
                     /db_xref="InterPro:IPR011098"
                     /db_xref="InterPro:IPR022029"
                     /note="Derived using Geneious Prime 2025.1.3 'Annotate
                     from Database' based on nucleotide similarity"
     CDS             complement(19517..20788)
                     /locus_tag="Clo1313_0017"
                     /inference="protein motif:PFAM:PF00246"
                     /note="KEGG: cbi:CLJ_B1489 zinc carboxypeptidase family
                     protein; PFAM: peptidase M14 carboxypeptidase A;
                     Peptidoglycan-binding domain 1 protein;
                     Peptidoglycan-binding lysin domain; SMART: peptidase M14
                     carboxypeptidase A; Peptidoglycan-binding LysM"
                     /codon_start=1
                     /transl_table=11
                     /product="peptidase M14 carboxypeptidase A"
                     /protein_id="ADU73117.1"
                     /db_xref="GI:316939083"
                     /db_xref="GO:0004181"
                     /db_xref="GO:0008270"
                     /db_xref="InterPro:IPR000834"
                     /db_xref="InterPro:IPR002477"
                     /db_xref="InterPro:IPR002482"
                     /db_xref="InterPro:IPR018392"
                     /note="Derived using Geneious Prime 2025.1.3 'Annotate
                     from Database' based on nucleotide similarity"
     CDS             20974..21297
                     /locus_tag="Clo1313_0018"
                     /inference="similar to AA sequence:KEGG:Clos_2803"
                     /note="KEGG: aoe:Clos_2803 hypothetical protein"
                     /codon_start=1
                     /transl_table=11
                     /product="hypothetical protein"
                     /protein_id="ADU73118.1"
                     /db_xref="GI:316939084"
                     /note="Derived using Geneious Prime 2025.1.3 'Annotate
                     from Database' based on nucleotide similarity"
     CDS             21451..21729
                     /locus_tag="Clo1313_0019"
                     /inference="protein motif:TFAM:TIGR02862"
                     /note="KEGG: tit:Thit_0041 pro-sigmaK processing inhibitor
                     BofA; TIGRFAM: pro-sigmaK processing inhibitor BofA; PFAM:
                     sigmaK-factor processing regulatory BofA"
                     /codon_start=1
                     /transl_table=11
                     /product="pro-sigmaK processing inhibitor BofA"
                     /protein_id="ADU73119.1"
                     /db_xref="GI:316939085"
                     /db_xref="InterPro:IPR010001"
                     /note="Derived using Geneious Prime 2025.1.3 'Annotate
                     from Database' based on nucleotide similarity"
     CDS             22030..22608
                     /locus_tag="Clo1313_0020"
                     /EC_number="1.2.7.1"
                     /inference="protein motif:TFAM:TIGR02175"
                     /note="TIGRFAM: pyruvate/ketoisovalerate oxidoreductase,
                     gamma subunit; KEGG: csc:Csac_1458
                     pyruvate/ketoisovalerate oxidoreductase, gamma subunit;
                     PFAM: Pyruvate/ketoisovalerate oxidoreductase, catalytic
                     domain"
                     /codon_start=1
                     /transl_table=11
                     /product="pyruvate/ketoisovalerate oxidoreductase, gamma
                     subunit"
                     /protein_id="ADU73120.1"
                     /db_xref="GI:316939086"
                     /db_xref="GO:0005524"
                     /db_xref="InterPro:IPR011894"
                     /db_xref="InterPro:IPR019752"
                     /note="Derived using Geneious Prime 2025.1.3 'Annotate
                     from Database' based on nucleotide similarity"
                     /standard_name="pfor (gamma subunit)"
     CDS             22605..22910
                     /locus_tag="Clo1313_0021"
                     /inference="protein motif:TFAM:TIGR02179"
                     /note="TIGRFAM: pyruvate ferredoxin/flavodoxin
                     oxidoreductase, delta subunit; KEGG: ate:Athe_0875
                     pyruvate ferredoxin/flavodoxin oxidoreductase, delta
                     subunit"
                     /codon_start=1
                     /transl_table=11
                     /product="pyruvate ferredoxin/flavodoxin oxidoreductase,
                     delta subunit"
                     /protein_id="ADU73121.1"
                     /db_xref="GI:316939087"
                     /db_xref="GO:0005524"
                     /db_xref="InterPro:IPR011898"
                     /db_xref="InterPro:IPR017896"
                     /db_xref="InterPro:IPR017900"
                     /note="Derived using Geneious Prime 2025.1.3 'Annotate
                     from Database' based on nucleotide similarity"
                     /standard_name="pfor (delta subunit)"
     CDS             22927..24111
                     /locus_tag="Clo1313_0022"
                     /inference="protein motif:PFAM:PF01855"
                     /note="PFAM: pyruvate flavodoxin/ferredoxin oxidoreductase
                     domain protein; KEGG: csc:Csac_1460 pyruvate
                     flavodoxin/ferredoxin oxidoreductase domain-containing
                     protein"
                     /codon_start=1
                     /transl_table=11
                     /product="pyruvate flavodoxin/ferredoxin oxidoreductase
                     domain protein"
                     /protein_id="ADU73122.1"
                     /db_xref="GI:316939088"
                     /db_xref="GO:0016491"
                     /db_xref="InterPro:IPR002880"
                     /note="Derived using Geneious Prime 2025.1.3 'Annotate
                     from Database' based on nucleotide similarity"
                     /standard_name="pfor (alpha subunit)"
     CDS             24124..25059
                     /locus_tag="Clo1313_0023"
                     /inference="protein motif:PFAM:PF02775"
                     /note="PFAM: thiamine pyrophosphate TPP-binding
                     domain-containing protein; KEGG: ate:Athe_0877 thiamine
                     pyrophosphate protein domain protein TPP-binding"
                     /codon_start=1
                     /transl_table=11
                     /product="thiamine pyrophosphate TPP-binding
                     domain-containing protein"
                     /protein_id="ADU73123.1"
                     /db_xref="GI:316939089"
                     /db_xref="GO:0003824"
                     /db_xref="GO:0030976"
                     /db_xref="InterPro:IPR011766"
                     /note="similar to Cthe_2393 (aka pfor) in C. thermocellum
                     ATCC20405"
                     /note="Derived using Geneious Prime 2025.1.3 'Annotate
                     from Database' based on nucleotide similarity"
                     /standard_name="pfor (beta subunit)"
     CDS             complement(25190..25312)
                     /locus_tag="Clo1313_0024"
                     /inference="similar to AA sequence:KEGG:CLI_0403"
                     /note="manually curated; KEGG: cbf:CLI_0403 putative
                     lipoprotein"
                     /codon_start=1
                     /transl_table=11
                     /product="putative lipoprotein"
                     /protein_id="ADU73124.1"
                     /db_xref="GI:316939090"
                     /note="Derived using Geneious Prime 2025.1.3 'Annotate
                     from Database' based on nucleotide similarity"
     CDS             complement(25455..26294)
                     /locus_tag="Clo1313_0025"
                     /inference="similar to AA sequence:KEGG:Dtox_3198"
                     /note="KEGG: dae:Dtox_3198 signal transduction histidine
                     kinase regulating citrate/malate metabolism"
                     /codon_start=1
                     /transl_table=11
                     /product="hypothetical protein"
                     /protein_id="ADU73125.1"
                     /db_xref="GI:316939091"
                     /note="Derived using Geneious Prime 2025.1.3 'Annotate
                     from Database' based on nucleotide similarity"
     CDS             complement(26384..27103)
                     /locus_tag="Clo1313_0026"
                     /inference="protein motif:PFAM:PF01381"
                     /note="KEGG: pth:PTH_1966 transcriptional regulator; PFAM:
                     helix-turn-helix domain protein; SMART: helix-turn-helix
                     domain protein"
                     /codon_start=1
                     /transl_table=11
                     /product="helix-turn-helix domain protein"
                     /protein_id="ADU73126.1"
                     /db_xref="GI:316939092"
                     /db_xref="GO:0043565"
                     /db_xref="InterPro:IPR001387"
                     /note="Derived using Geneious Prime 2025.1.3 'Annotate
                     from Database' based on nucleotide similarity"
     CDS             27771..28034
                     /locus_tag="Clo1313_0027"
                     /inference="similar to AA sequence:KEGG:Amet_4717"
                     /note="KEGG: amt:Amet_4717 methyl-accepting chemotaxis
                     sensory transducer"
                     /codon_start=1
                     /transl_table=11
                     /product="hypothetical protein"
                     /protein_id="ADU73127.1"
                     /db_xref="GI:316939093"
                     /note="Derived using Geneious Prime 2025.1.3 'Annotate
                     from Database' based on nucleotide similarity"
     CDS             28210..29430
                     /locus_tag="Clo1313_0028"
                     /inference="protein motif:PFAM:PF02366"
                     /note="PFAM: glycosyl transferase family 39; KEGG:
                     cpr:CPR_0954 dolichyl-phosphate-mannose-protein
                     mannosyltransferase family protein"
                     /codon_start=1
                     /transl_table=11
                     /product="glycosyl transferase family 39"
                     /protein_id="ADU73128.1"
                     /db_xref="GI:316939094"
                     /db_xref="GO:0000030"
                     /db_xref="InterPro:IPR003342"
                     /note="Derived using Geneious Prime 2025.1.3 'Annotate
                     from Database' based on nucleotide similarity"
     CDS             29572..30561
                     /locus_tag="Clo1313_0029"
                     /inference="protein motif:TFAM:TIGR02906"
                     /note="TIGRFAM: spore coat protein, CotS family; KEGG:
                     cce:Ccel_0017 spore coat protein, CotS family"
                     /codon_start=1
                     /transl_table=11
                     /product="spore coat protein, CotS family"
                     /protein_id="ADU73129.1"
                     /db_xref="GI:316939095"
                     /db_xref="InterPro:IPR008266"
                     /db_xref="InterPro:IPR014255"
                     /note="Derived using Geneious Prime 2025.1.3 'Annotate
                     from Database' based on nucleotide similarity"
     CDS             complement(30673..32343)
                     /locus_tag="Clo1313_0030"
                     /EC_number="6.3.4.3"
                     /inference="protein motif:PRIAM:6.3.4.3"
                     /note="KEGG: cce:Ccel_0018 formate-tetrahydrofolate ligase
                     FTHFS; PFAM: formate-tetrahydrofolate ligase FTHFS"
                     /codon_start=1
                     /transl_table=11
                     /product="Formate--tetrahydrofolate ligase"
                     /protein_id="ADU73130.1"
                     /db_xref="GI:316939096"
                     /db_xref="InterPro:IPR000559"
                     /db_xref="InterPro:IPR020628"
                     /note="Derived using Geneious Prime 2025.1.3 'Annotate
                     from Database' based on nucleotide similarity"
     CDS             32510..33385
                     /locus_tag="Clo1313_0031"
                     /inference="protein motif:TFAM:TIGR02855"
                     /note="KEGG: cbt:CLH_0458 sporulation peptidase YabG;
                     TIGRFAM: sporulation peptidase YabG; PFAM: peptidase U57
                     YabG"
                     /codon_start=1
                     /transl_table=11
                     /product="sporulation peptidase YabG"
                     /protein_id="ADU73131.1"
                     /db_xref="GI:316939097"
                     /db_xref="InterPro:IPR008764"
                     /note="Derived using Geneious Prime 2025.1.3 'Annotate
                     from Database' based on nucleotide similarity"
     CDS             33620..33886
                     /locus_tag="Clo1313_0032"
                     /inference="protein motif:PFAM:PF06257"
                     /note="PFAM: protein of unknown function DUF1021; KEGG:
                     cce:Ccel_0020 protein of unknown function DUF1021"
                     /codon_start=1
                     /transl_table=11
                     /product="protein of unknown function DUF1021"
                     /protein_id="ADU73132.1"
                     /db_xref="GI:316939098"
                     /db_xref="InterPro:IPR009366"
                     /note="Derived using Geneious Prime 2025.1.3 'Annotate
                     from Database' based on nucleotide similarity"
     CDS             34163..35731
                     /locus_tag="Clo1313_0033"
                     /inference="protein motif:PFAM:PF01476"
                     /note="KEGG: cce:Ccel_0021 peptidoglycan-binding LysM;
                     PFAM: Peptidoglycan-binding lysin domain; SMART:
                     Peptidoglycan-binding LysM"
                     /codon_start=1
                     /transl_table=11
                     /product="Peptidoglycan-binding lysin domain"
                     /protein_id="ADU73133.1"
                     /db_xref="GI:316939099"
                     /db_xref="InterPro:IPR002482"
                     /db_xref="InterPro:IPR018392"
                     /note="Derived using Geneious Prime 2025.1.3 'Annotate
                     from Database' based on nucleotide similarity"
     CDS             35925..36401
                     /locus_tag="Clo1313_0644"
                     /inference="protein motif:PFAM:PF01797"
                     /note="PFAM: transposase IS200-family protein; KEGG:
                     dhd:Dhaf_3832 transposase IS200-family protein"
                     /codon_start=1
                     /transl_table=11
                     /product="transposase IS200-family protein"
                     /protein_id="ADU73724.1"
                     /db_xref="GI:316939690"
                     /db_xref="GO:0003677"
                     /db_xref="GO:0004803"
                     /db_xref="InterPro:IPR002686"
                     /note="From Ilya Borovok, 8-31-2016 email, As I promised,
                     the following are just few examples where vitamin B12
                     (cobalamin) is involved in Cthe. NrdJ is a class II
                     ribonucleotide reductase (RNR) adenosylcobalamin
                     (trivially, B12) dependent enzyme, it is prety well
                     detected in transciptomes. NrdD is a main subunit of a
                     class III RNR, oxygen-sensitive, transcription is almost
                     same as that of NrdJ. MetH is B12 dependent methionine
                     synthase. It is unusual in Cthe because of the two genes
                     encoding this emzyme, in many other bacteria there is only
                     one gene for the entire enzyme. Genes metH and nrdD are
                     located one to another and separated by a B12 riboswitch
                     that is predicted to control anaerobic RNR. There is at
                     least another B12 riboswitch, let you know about it later
                     on."
                     /note="Derived using Geneious Prime 2025.1.3 'Annotate
                     from Database' based on nucleotide similarity"
                     /standard_name="metH-1"
     CDS             36721..37557
                     /locus_tag="Clo1313_0034"
                     /EC_number="2.7.1.148"
                     /inference="protein motif:TFAM:TIGR00154"
                     /note="TIGRFAM: 4-diphosphocytidyl-2C-methyl-D-erythritol
                     kinase; KEGG: cce:Ccel_0022
                     4-diphosphocytidyl-2-C-methyl-D-erythritol kinase; PFAM:
                     GHMP kinase; GHMP kinase domain protein"
                     /codon_start=1
                     /transl_table=11
                     /product="4-diphosphocytidyl-2C-methyl-D-erythritol
                     kinase"
                     /protein_id="ADU73134.1"
                     /db_xref="GI:316939100"
                     /db_xref="GO:0050515"
                     /db_xref="InterPro:IPR004424"
                     /db_xref="InterPro:IPR006204"
                     /db_xref="InterPro:IPR013750"
                     /note="Derived using Geneious Prime 2025.1.3 'Annotate
                     from Database' based on nucleotide similarity"
     CDS             37664..38356
                     /locus_tag="Clo1313_0035"
                     /inference="protein motif:PFAM:PF07729"
                     /note="KEGG: cce:Ccel_0023 transcriptional regulator, GntR
                     family; PFAM: GntR domain protein; regulatory protein GntR
                     HTH; SMART: regulatory protein GntR HTH"
                     /codon_start=1
                     /transl_table=11
                     /product="transcriptional regulator, GntR family"
                     /protein_id="ADU73135.1"
                     /db_xref="GI:316939101"
                     /db_xref="GO:0003700"
                     /db_xref="InterPro:IPR000485"
                     /db_xref="InterPro:IPR000524"
                     /db_xref="InterPro:IPR011711"
                     /note="Derived using Geneious Prime 2025.1.3 'Annotate
                     from Database' based on nucleotide similarity"
     CDS             complement(38367..38573)
                     /locus_tag="Clo1313_0036"
                     /inference="protein motif:PFAM:PF00403"
                     /note="PFAM: Heavy metal transport/detoxification protein;
                     KEGG: bmq:BMQ_1910 copper-translocating P-type ATPase"
                     /codon_start=1
                     /transl_table=11
                     /product="Heavy metal transport/detoxification protein"
                     /protein_id="ADU73136.1"
                     /db_xref="GI:316939102"
                     /db_xref="GO:0046872"
                     /db_xref="InterPro:IPR006121"
                     /note="Derived using Geneious Prime 2025.1.3 'Annotate
                     from Database' based on nucleotide similarity"
     CDS             38782..39294
                     /locus_tag="Clo1313_0037"
                     /inference="similar to AA sequence:KEGG:Swol_1447"
                     /note="KEGG: swo:Swol_1447 chemotaxis operon protein"
                     /codon_start=1
                     /transl_table=11
                     /product="hypothetical protein"
                     /protein_id="ADU73137.1"
                     /db_xref="GI:316939103"
                     /note="Derived using Geneious Prime 2025.1.3 'Annotate
                     from Database' based on nucleotide similarity"
     CDS             39374..40996
                     /locus_tag="Clo1313_0038"
                     /inference="protein motif:PFAM:PF00004"
                     /note="KEGG: cce:Ccel_0024 AAA ATPase central domain
                     protein; PFAM: AAA ATPase central domain protein; SMART:
                     AAA ATPase"
                     /codon_start=1
                     /transl_table=11
                     /product="AAA ATPase central domain protein"
                     /protein_id="ADU73138.1"
                     /db_xref="GI:316939104"
                     /db_xref="GO:0005524"
                     /db_xref="InterPro:IPR003593"
                     /db_xref="InterPro:IPR003959"
                     /note="Derived using Geneious Prime 2025.1.3 'Annotate
                     from Database' based on nucleotide similarity"
     CDS             41091..41819
                     /locus_tag="Clo1313_0039"
                     /inference="protein motif:PFAM:PF04012"
                     /note="PFAM: PspA/IM30 family protein; KEGG: cce:Ccel_0025
                     phage shock protein A, PspA"
                     /codon_start=1
                     /transl_table=11
                     /product="PspA/IM30 family protein"
                     /protein_id="ADU73139.1"
                     /db_xref="GI:316939105"
                     /db_xref="InterPro:IPR007157"
                     /note="Derived using Geneious Prime 2025.1.3 'Annotate
                     from Database' based on nucleotide similarity"
     CDS             41885..42691
                     /locus_tag="Clo1313_0040"
                     /inference="similar to AA sequence:KEGG:Ccel_0027"
                     /note="KEGG: cce:Ccel_0027 hypothetical protein"
                     /codon_start=1
                     /transl_table=11
                     /product="hypothetical protein"
                     /protein_id="ADU73140.1"
                     /db_xref="GI:316939106"
                     /note="Derived using Geneious Prime 2025.1.3 'Annotate
                     from Database' based on nucleotide similarity"
     CDS             42871..44463
                     /locus_tag="Clo1313_0041"
                     /inference="protein motif:PFAM:PF03961"
                     /note="PFAM: protein of unknown function DUF342; KEGG:
                     cce:Ccel_0028 protein of unknown function DUF342"
                     /codon_start=1
                     /transl_table=11
                     /product="protein of unknown function DUF342"
                     /protein_id="ADU73141.1"
                     /db_xref="GI:316939107"
                     /db_xref="InterPro:IPR005646"
                     /note="Derived using Geneious Prime 2025.1.3 'Annotate
                     from Database' based on nucleotide similarity"
     CDS             44559..45704
                     /locus_tag="Clo1313_0042"
                     /inference="protein motif:PFAM:PF00149"
                     /note="PFAM: metallophosphoesterase; KEGG: cce:Ccel_0031
                     metallophosphoesterase"
                     /codon_start=1
                     /transl_table=11
                     /product="metallophosphoesterase"
                     /protein_id="ADU73142.1"
                     /db_xref="GI:316939108"
                     /db_xref="GO:0016787"
                     /db_xref="InterPro:IPR004843"
                     /note="Derived using Geneious Prime 2025.1.3 'Annotate
                     from Database' based on nucleotide similarity"
     CDS             45766..48417
                     /locus_tag="Clo1313_0043"
                     /inference="protein motif:PFAM:PF02463"
                     /note="PFAM: SMC domain protein; KEGG: cpe:CPE2159
                     hypothetical protein"
                     /codon_start=1
                     /transl_table=11
                     /product="SMC domain protein"
                     /protein_id="ADU73143.1"
                     /db_xref="GI:316939109"
                     /db_xref="GO:0005524"
                     /db_xref="InterPro:IPR003395"
                     /note="Derived using Geneious Prime 2025.1.3 'Annotate
                     from Database' based on nucleotide similarity"
     CDS             48478..49500
                     /locus_tag="Clo1313_0044"
                     /inference="protein motif:PFAM:PF00877"
                     /note="PFAM: NLP/P60 protein; protein of unknown function
                     DUF1058; KEGG: cce:Ccel_0033 NLP/P60 protein"
                     /codon_start=1
                     /transl_table=11
                     /product="NLP/P60 protein"
                     /protein_id="ADU73144.1"
                     /db_xref="GI:316939110"
                     /db_xref="InterPro:IPR000064"
                     /db_xref="InterPro:IPR010466"
                     /note="Derived using Geneious Prime 2025.1.3 'Annotate
                     from Database' based on nucleotide similarity"
     CDS             50853..51554
                     /locus_tag="Clo1313_0046"
                     /inference="protein motif:TFAM:TIGR02869"
                     /note="KEGG: cce:Ccel_0035 spore cortex-lytic enzyme;
                     TIGRFAM: spore cortex-lytic enzyme; PFAM: cell wall
                     hydrolase SleB; Peptidoglycan-binding domain 1 protein"
                     /codon_start=1
                     /transl_table=11
                     /product="spore cortex-lytic enzyme"
                     /protein_id="ADU73145.1"
                     /db_xref="GI:316939111"
                     /db_xref="InterPro:IPR002477"
                     /db_xref="InterPro:IPR011105"
                     /db_xref="InterPro:IPR014224"
                     /note="Derived using Geneious Prime 2025.1.3 'Annotate
                     from Database' based on nucleotide similarity"
     CDS             51598..52992
                     /locus_tag="Clo1313_0047"
                     /inference="protein motif:TFAM:TIGR02889"
                     /note="KEGG: cce:Ccel_0036 germination protein YpeB;
                     TIGRFAM: germination protein YpeB; PFAM: Propeptide PepSY
                     amd peptidase M4"
                     /codon_start=1
                     /transl_table=11
                     /product="germination protein YpeB"
                     /protein_id="ADU73146.1"
                     /db_xref="GI:316939112"
                     /db_xref="InterPro:IPR005075"
                     /db_xref="InterPro:IPR014239"
                     /note="Derived using Geneious Prime 2025.1.3 'Annotate
                     from Database' based on nucleotide similarity"
     CDS             53156..54244
                     /locus_tag="Clo1313_0048"
                     /inference="protein motif:PFAM:PF02517"
                     /note="PFAM: Abortive infection protein; KEGG:
                     cce:Ccel_0040 abortive infection protein"
                     /codon_start=1
                     /transl_table=11
                     /product="Abortive infection protein"
                     /protein_id="ADU73147.1"
                     /db_xref="GI:316939113"
                     /db_xref="InterPro:IPR003675"
                     /note="Derived using Geneious Prime 2025.1.3 'Annotate
                     from Database' based on nucleotide similarity"
     CDS             complement(54296..55339)
                     /locus_tag="Clo1313_0049"
                     /inference="protein motif:SMART:SM00382"
                     /note="SMART: AAA ATPase; KEGG: cce:Ccel_0041 DNA
                     replication protein DnaC"
                     /codon_start=1
                     /transl_table=11
                     /product="AAA ATPase"
                     /protein_id="ADU73148.1"
                     /db_xref="GI:316939114"
                     /db_xref="GO:0000166"
                     /db_xref="GO:0017111"
                     /db_xref="InterPro:IPR003593"
                     /note="Derived using Geneious Prime 2025.1.3 'Annotate
                     from Database' based on nucleotide similarity"
     CDS             56916..58697
                     /locus_tag="Clo1313_0051"
                     /inference="protein motif:PFAM:PF01966"
                     /note="KEGG: cpy:Cphy_0935 HD superfamily
                     phosphohydrolase-like protein; PFAM: metal-dependent
                     phosphohydrolase HD sub domain; SMART: metal-dependent
                     phosphohydrolase HD region"
                     /codon_start=1
                     /transl_table=11
                     /product="metal dependent phosphohydrolase"
                     /protein_id="ADU73150.1"
                     /db_xref="GI:316939116"
                     /db_xref="InterPro:IPR003607"
                     /db_xref="InterPro:IPR006674"
                     /note="Derived using Geneious Prime 2025.1.3 'Annotate
                     from Database' based on nucleotide similarity"
     CDS             58728..58976
                     /locus_tag="Clo1313_0052"
                     /inference="similar to AA sequence:KEGG:Fnod_0913"
                     /note="KEGG: fno:Fnod_0913 response regulator receiver
                     modulated diguanylate cyclase"
                     /codon_start=1
                     /transl_table=11
                     /product="hypothetical protein"
                     /protein_id="ADU73151.1"
                     /db_xref="GI:316939117"
                     /note="Derived using Geneious Prime 2025.1.3 'Annotate
                     from Database' based on nucleotide similarity"
     CDS             complement(59139..60212)
                     /locus_tag="Clo1313_0053"
                     /inference="similar to AA sequence:KEGG:CLJ_B1962"
                     /note="KEGG: cbi:CLJ_B1962 putative surface protein"
                     /codon_start=1
                     /transl_table=11
                     /product="hypothetical protein"
                     /protein_id="ADU73152.1"
                     /db_xref="GI:316939118"
                     /note="From Ilya Borovok, 8-31-2016 email, NrdJ is a class
                     II ribonucleotide reductase (RNR) adenosylcobalamin
                     (trivially, B12) dependent enzyme, it is prety well
                     detected in transciptomes"
                     /note="Derived using Geneious Prime 2025.1.3 'Annotate
                     from Database' based on nucleotide similarity"
                     /standard_name="nrdJ-2"
     CDS             complement(60390..63395)
                     /locus_tag="Clo1313_0054"
                     /inference="protein motif:PFAM:PF00942"
                     /note="KEGG: ace:Acel_0616 cellulose-binding family II
                     protein; PFAM: type 3a cellulose-binding domain protein;
                     SMART: von Willebrand factor type A"
                     /codon_start=1
                     /transl_table=11
                     /product="type 3a cellulose-binding domain protein"
                     /protein_id="ADU73153.1"
                     /db_xref="GI:316939119"
                     /db_xref="GO:0030246"
                     /db_xref="InterPro:IPR001956"
                     /db_xref="InterPro:IPR002035"
                     /note="Derived using Geneious Prime 2025.1.3 'Annotate
                     from Database' based on nucleotide similarity"
     CDS             complement(63519..64349)
                     /locus_tag="Clo1313_0055"
                     /inference="protein motif:PFAM:PF07833"
                     /note="PFAM: copper amine oxidase-like domain-containing
                     protein; KEGG: dae:Dtox_3690 copper amine oxidase domain
                     protein"
                     /codon_start=1
                     /transl_table=11
                     /product="copper amine oxidase-like domain-containing
                     protein"
                     /protein_id="ADU73154.1"
                     /db_xref="GI:316939120"
                     /db_xref="InterPro:IPR012854"
                     /note="Derived using Geneious Prime 2025.1.3 'Annotate
                     from Database' based on nucleotide similarity"
     CDS             64808..65647
                     /locus_tag="Clo1313_0056"
                     /inference="protein motif:PFAM:PF01618"
                     /note="PFAM: MotA/TolQ/ExbB proton channel; KEGG:
                     ctc:CTC01666 chemotaxis MotA protein"
                     /codon_start=1
                     /transl_table=11
                     /product="MotA/TolQ/ExbB proton channel"
                     /protein_id="ADU73155.1"
                     /db_xref="GI:316939121"
                     /db_xref="GO:0008565"
                     /db_xref="InterPro:IPR000540"
                     /db_xref="InterPro:IPR002898"
                     /note="Derived using Geneious Prime 2025.1.3 'Annotate
                     from Database' based on nucleotide similarity"
     CDS             65661..66461
                     /locus_tag="Clo1313_0057"
                     /inference="protein motif:PFAM:PF00691"
                     /note="PFAM: OmpA/MotB domain protein; KEGG: aoe:Clos_1491
                     OmpA/MotB domain-containing protein"
                     /codon_start=1
                     /transl_table=11
                     /product="OmpA/MotB domain protein"
                     /protein_id="ADU73156.1"
                     /db_xref="GI:316939122"
                     /db_xref="InterPro:IPR006665"
                     /note="Derived using Geneious Prime 2025.1.3 'Annotate
                     from Database' based on nucleotide similarity"
     CDS             66727..67683
                     /locus_tag="Clo1313_0058"
                     /inference="protein motif:PFAM:PF07136"
                     /note="PFAM: protein of unknown function DUF1385; KEGG:
                     cce:Ccel_3374 protein of unknown function DUF1385"
                     /codon_start=1
                     /transl_table=11
                     /product="protein of unknown function DUF1385"
                     /protein_id="ADU73157.1"
                     /db_xref="GI:316939123"
                     /db_xref="InterPro:IPR010787"
                     /note="Derived using Geneious Prime 2025.1.3 'Annotate
                     from Database' based on nucleotide similarity"
     CDS             67696..68604
                     /locus_tag="Clo1313_0059"
                     /EC_number="2.1.1.72"
                     /inference="protein motif:TFAM:TIGR03534"
                     /note="TIGRFAM: protein-(glutamine-N5) methyltransferase,
                     release factor-specific; modification methylase, HemK
                     family; KEGG: cce:Ccel_3373 modification methylase, HemK
                     family; PFAM: Methyltransferase type 11"
                     /codon_start=1
                     /transl_table=11
                     /product="protein-(glutamine-N5) methyltransferase,
                     release factor-specific"
                     /protein_id="ADU73158.1"
                     /db_xref="GI:316939124"
                     /db_xref="GO:0008276"
                     /db_xref="InterPro:IPR002052"
                     /db_xref="InterPro:IPR004556"
                     /db_xref="InterPro:IPR013216"
                     /db_xref="InterPro:IPR019874"
                     /note="Derived using Geneious Prime 2025.1.3 'Annotate
                     from Database' based on nucleotide similarity"
     CDS             complement(68601..69671)
                     /locus_tag="Clo1313_0060"
                     /inference="protein motif:TFAM:TIGR02872"
                     /note="KEGG: cce:Ccel_3372 sporulation integral membrane
                     protein YtvI; TIGRFAM: sporulation integral membrane
                     protein YtvI; PFAM: protein of unknown function UPF0118"
                     /codon_start=1
                     /transl_table=11
                     /product="sporulation integral membrane protein YtvI"
                     /protein_id="ADU73159.1"
                     /db_xref="GI:316939125"
                     /db_xref="InterPro:IPR002549"
                     /db_xref="InterPro:IPR014227"
                     /note="Derived using Geneious Prime 2025.1.3 'Annotate
                     from Database' based on nucleotide similarity"
     CDS             70278..71597
                     /locus_tag="Clo1313_0061"
                     /inference="protein motif:TFAM:TIGR01945"
                     /note="KEGG: clo:HMPREF0868_1549 electron transport
                     complex, RnfABCDGE type, C subunit; TIGRFAM: electron
                     transport complex, RnfABCDGE type, C subunit; PFAM:
                     Respiratory-chain NADH dehydrogenase domain 51 kDa
                     subunit; Soluble ligand binding domain"
                     /codon_start=1
                     /transl_table=11
                     /product="electron transport complex, RnfABCDGE type, C
                     subunit"
                     /protein_id="ADU73160.1"
                     /db_xref="GI:316939126"
                     /db_xref="GO:0009055"
                     /db_xref="InterPro:IPR010208"
                     /db_xref="InterPro:IPR011538"
                     /db_xref="InterPro:IPR017896"
                     /db_xref="InterPro:IPR017900"
                     /db_xref="InterPro:IPR019554"
                     /note="BLAST hit to Awo_c09290, see Bertsch et al. 2015"
                     /note="Derived using Geneious Prime 2025.1.3 'Annotate
                     from Database' based on nucleotide similarity"
                     /standard_name="rnfC"
     CDS             71599..72564
                     /locus_tag="Clo1313_0062"
                     /inference="protein motif:TFAM:TIGR01946"
                     /note="KEGG: ctc:CTC01020 RnfD/NqrB; TIGRFAM: electron
                     transport complex, RnfABCDGE type, D subunit; PFAM: NQR2
                     and RnfD family protein"
                     /codon_start=1
                     /transl_table=11
                     /product="electron transport complex, RnfABCDGE type, D
                     subunit"
                     /protein_id="ADU73161.1"
                     /db_xref="GI:316939127"
                     /db_xref="InterPro:IPR004338"
                     /db_xref="InterPro:IPR011303"
                     /note="Derived using Geneious Prime 2025.1.3 'Annotate
                     from Database' based on nucleotide similarity"
                     /standard_name="rnfD"
     CDS             72548..73141
                     /locus_tag="Clo1313_0063"
                     /inference="protein motif:TFAM:TIGR01947"
                     /note="KEGG: cdl:CDR20291_0975 electron transport complex
                     protein; TIGRFAM: electron transport complex, RnfABCDGE
                     type, G subunit; PFAM: FMN-binding domain protein"
                     /codon_start=1
                     /transl_table=11
                     /product="electron transport complex, RnfABCDGE type, G
                     subunit"
                     /protein_id="ADU73162.1"
                     /db_xref="GI:316939128"
                     /db_xref="GO:0009055"
                     /db_xref="InterPro:IPR007329"
                     /db_xref="InterPro:IPR010209"
                     /note="Derived using Geneious Prime 2025.1.3 'Annotate
                     from Database' based on nucleotide similarity"
                     /standard_name="rnfG"
     CDS             73144..73800
                     /locus_tag="Clo1313_0064"
                     /inference="protein motif:TFAM:TIGR01948"
                     /note="KEGG: clo:HMPREF0868_1546 electron transport
                     complex, RnfABCDGE type, E subunit; TIGRFAM: electron
                     transport complex, RnfABCDGE type, E subunit; PFAM:
                     RnfA-Nqr electron transport subunit"
                     /codon_start=1
                     /transl_table=11
                     /product="electron transport complex, RnfABCDGE type, E
                     subunit"
                     /protein_id="ADU73163.1"
                     /db_xref="GI:316939129"
                     /db_xref="InterPro:IPR003667"
                     /db_xref="InterPro:IPR010968"
                     /note="Derived using Geneious Prime 2025.1.3 'Annotate
                     from Database' based on nucleotide similarity"
                     /standard_name="rnfE"
     CDS             73806..74393
                     /locus_tag="Clo1313_0065"
                     /inference="protein motif:TFAM:TIGR01943"
                     /note="KEGG: clo:HMPREF0868_1545 electron transport
                     complex, RnfABCDGE type, A subunit; TIGRFAM: electron
                     transport complex, RnfABCDGE type, A subunit; PFAM:
                     RnfA-Nqr electron transport subunit"
                     /codon_start=1
                     /transl_table=11
                     /product="electron transport complex, RnfABCDGE type, A
                     subunit"
                     /protein_id="ADU73164.1"
                     /db_xref="GI:316939130"
                     /db_xref="InterPro:IPR003667"
                     /db_xref="InterPro:IPR011293"
                     /note="Derived using Geneious Prime 2025.1.3 'Annotate
                     from Database' based on nucleotide similarity"
                     /standard_name="rnfA"
     CDS             74432..75235
                     /locus_tag="Clo1313_0066"
                     /inference="protein motif:TFAM:TIGR01944"
                     /note="KEGG: cno:NT01CX_1584 ferredoxin; TIGRFAM: electron
                     transport complex, RnfABCDGE type, B subunit; PFAM: Fe-S
                     cluster domain protein"
                     /codon_start=1
                     /transl_table=11
                     /product="electron transport complex, RnfABCDGE type, B
                     subunit"
                     /protein_id="ADU73165.1"
                     /db_xref="GI:316939131"
                     /db_xref="GO:0009055"
                     /db_xref="GO:0051536"
                     /db_xref="InterPro:IPR007202"
                     /db_xref="InterPro:IPR010207"
                     /db_xref="InterPro:IPR017896"
                     /db_xref="InterPro:IPR017900"
                     /note="Derived using Geneious Prime 2025.1.3 'Annotate
                     from Database' based on nucleotide similarity"
                     /standard_name="rnfB"
     CDS             complement(75326..75562)
                     /locus_tag="Clo1313_0067"
                     /inference="similar to AA sequence:KEGG:Ccel_3475"
                     /note="KEGG: cce:Ccel_3475 hypothetical protein"
                     /codon_start=1
                     /transl_table=11
                     /product="hypothetical protein"
                     /protein_id="ADU73166.1"
                     /db_xref="GI:316939132"
                     /note="Derived using Geneious Prime 2025.1.3 'Annotate
                     from Database' based on nucleotide similarity"
     CDS             75740..76249
                     /locus_tag="Clo1313_0068"
                     /inference="protein motif:PFAM:PF01202"
                     /note="PFAM: shikimate kinase; KEGG: mem:Memar_2255
                     shikimate kinase"
                     /codon_start=1
                     /transl_table=11
                     /product="shikimate kinase"
                     /protein_id="ADU73167.1"
                     /db_xref="GI:316939133"
                     /db_xref="GO:0004765"
                     /db_xref="GO:0005524"
                     /db_xref="InterPro:IPR000623"
                     /note="Derived using Geneious Prime 2025.1.3 'Annotate
                     from Database' based on nucleotide similarity"
     CDS             76762..77241
                     /locus_tag="Clo1313_0070"
                     /inference="protein motif:PFAM:PF00583"
                     /note="PFAM: GCN5-related N-acetyltransferase; KEGG:
                     pjd:Pjdr2_3003 GCN5-related N-acetyltransferase"
                     /codon_start=1
                     /transl_table=11
                     /product="GCN5-related N-acetyltransferase"
                     /protein_id="ADU73168.1"
                     /db_xref="GI:316939134"
                     /db_xref="GO:0008080"
                     /db_xref="InterPro:IPR000182"
                     /note="Derived using Geneious Prime 2025.1.3 'Annotate
                     from Database' based on nucleotide similarity"
     CDS             77395..77820
                     /locus_tag="Clo1313_0071"
                     /inference="similar to AA sequence:KEGG:Dhaf_0958"
                     /note="KEGG: dhd:Dhaf_0958 hypothetical protein"
                     /codon_start=1
                     /transl_table=11
                     /product="hypothetical protein"
                     /protein_id="ADU73169.1"
                     /db_xref="GI:316939135"
                     /note="Derived using Geneious Prime 2025.1.3 'Annotate
                     from Database' based on nucleotide similarity"
     CDS             complement(77892..78695)
                     /locus_tag="Clo1313_0072"
                     /inference="protein motif:PFAM:PF08220"
                     /note="KEGG: pjd:Pjdr2_3763 transcriptional regulator,
                     DeoR family; PFAM: regulatory protein DeoR; SMART:
                     regulatory protein DeoR"
                     /codon_start=1
                     /transl_table=11
                     /product="transcriptional regulator, DeoR family"
                     /protein_id="ADU73170.1"
                     /db_xref="GI:316939136"
                     /db_xref="GO:0003700"
                     /db_xref="InterPro:IPR001034"
                     /db_xref="InterPro:IPR014036"
                     /note="Derived using Geneious Prime 2025.1.3 'Annotate
                     from Database' based on nucleotide similarity"
     CDS             78989..80473
                     /locus_tag="Clo1313_0073"
                     /inference="protein motif:PFAM:PF00370"
                     /note="PFAM: Carbohydrate kinase, FGGY-like; KEGG:
                     tna:CTN_1624 glycerol kinase 1"
                     /codon_start=1
                     /transl_table=11
                     /product="Carbohydrate kinase, FGGY-like protein"
                     /protein_id="ADU73171.1"
                     /db_xref="GI:316939137"
                     /db_xref="GO:0003700"
                     /db_xref="InterPro:IPR018483"
                     /db_xref="InterPro:IPR018484"
                     /db_xref="InterPro:IPR018485"
                     /note="Derived using Geneious Prime 2025.1.3 'Annotate
                     from Database' based on nucleotide similarity"
     CDS             80479..81315
                     /locus_tag="Clo1313_0074"
                     /inference="protein motif:PFAM:PF00456"
                     /note="PFAM: Transketolase domain-containing protein;
                     KEGG: tna:CTN_1622 transketolase, N-terminal subunit"
                     /codon_start=1
                     /transl_table=11
                     /product="Transketolase domain-containing protein"
                     /protein_id="ADU73172.1"
                     /db_xref="GI:316939138"
                     /db_xref="InterPro:IPR005474"
                     /note="Derived using Geneious Prime 2025.1.3 'Annotate
                     from Database' based on nucleotide similarity"
     CDS             81312..82253
                     /locus_tag="Clo1313_0075"
                     /inference="protein motif:PFAM:PF02780"
                     /note="PFAM: Transketolase domain-containing protein;
                     Transketolase central region; KEGG: tna:CTN_1623
                     transketolase, C-terminal subunit"
                     /codon_start=1
                     /transl_table=11
                     /product="Transketolase domain-containing protein"
                     /protein_id="ADU73173.1"
                     /db_xref="GI:316939139"
                     /db_xref="GO:0003824"
                     /db_xref="InterPro:IPR005475"
                     /db_xref="InterPro:IPR005476"
                     /note="Derived using Geneious Prime 2025.1.3 'Annotate
                     from Database' based on nucleotide similarity"
     CDS             82334..83377
                     /locus_tag="Clo1313_0076"
                     /inference="protein motif:PFAM:PF08240"
                     /note="PFAM: Alcohol dehydrogenase GroES domain protein;
                     Alcohol dehydrogenase zinc-binding domain protein; KEGG:
                     cpf:CPF_0732 L-iditol 2-dehydrogenase"
                     /codon_start=1
                     /transl_table=11
                     /product="Alcohol dehydrogenase GroES domain protein"
                     /protein_id="ADU73174.1"
                     /db_xref="GI:316939140"
                     /db_xref="GO:0008270"
                     /db_xref="GO:0016491"
                     /db_xref="InterPro:IPR002328"
                     /db_xref="InterPro:IPR013149"
                     /db_xref="InterPro:IPR013154"
                     /note="Derived using Geneious Prime 2025.1.3 'Annotate
                     from Database' based on nucleotide similarity"
     CDS             83560..84678
                     /locus_tag="Clo1313_0077"
                     /inference="similar to AA sequence:KEGG:RCOM_2001640"
                     /note="KEGG: rcu:RCOM_2001640 D-allose-binding periplasmic
                     protein precursor, putative"
                     /codon_start=1
                     /transl_table=11
                     /product="hypothetical protein"
                     /protein_id="ADU73175.1"
                     /db_xref="GI:316939141"
                     /note="annotation from Nataf et al. 2009 JBac"
                     /note="Derived using Geneious Prime 2025.1.3 'Annotate
                     from Database' based on nucleotide similarity"
                     /standard_name="cbpD"
     CDS             84680..86167
                     /locus_tag="Clo1313_0078"
                     /inference="protein motif:PFAM:PF00005"
                     /note="KEGG: dth:DICTH_0297 ribose transport ATP-binding
                     protein RbsA; PFAM: ABC transporter related; SMART: AAA
                     ATPase"
                     /codon_start=1
                     /transl_table=11
                     /product="ABC transporter related protein"
                     /protein_id="ADU73176.1"
                     /db_xref="GI:316939142"
                     /db_xref="GO:0005524"
                     /db_xref="GO:0016887"
                     /db_xref="InterPro:IPR003439"
                     /db_xref="InterPro:IPR003593"
                     /db_xref="InterPro:IPR017871"
                     /note="annotation from Nataf et al. 2009 JBac"
                     /note="Derived using Geneious Prime 2025.1.3 'Annotate
                     from Database' based on nucleotide similarity"
                     /standard_name="nbdD"
     CDS             86186..87169
                     /locus_tag="Clo1313_0079"
                     /inference="protein motif:PFAM:PF02653"
                     /note="PFAM: inner-membrane translocator; KEGG: oih:OB2573
                     ribose ABC transporter permease"
                     /codon_start=1
                     /transl_table=11
                     /product="inner-membrane translocator"
                     /protein_id="ADU73177.1"
                     /db_xref="GI:316939143"
                     /db_xref="GO:0005215"
                     /db_xref="InterPro:IPR001851"
                     /note="annotation from Nataf et al. 2009 JBac"
                     /note="Derived using Geneious Prime 2025.1.3 'Annotate
                     from Database' based on nucleotide similarity"
                     /standard_name="msdD"
     CDS             87171..87785
                     /locus_tag="Clo1313_0080"
                     /inference="protein motif:PFAM:PF00300"
                     /note="PFAM: Phosphoglycerate mutase; KEGG:
                     eel:EUBELI_00289 phosphoglycerate mutase"
                     /codon_start=1
                     /transl_table=11
                     /product="Phosphoglycerate mutase"
                     /protein_id="ADU73178.1"
                     /db_xref="GI:316939144"
                     /db_xref="InterPro:IPR001345"
                     /db_xref="InterPro:IPR013078"
                     /note="annotation from Nataf et al. 2009 JBac"
                     /note="Derived using Geneious Prime 2025.1.3 'Annotate
                     from Database' based on nucleotide similarity"
                     /standard_name="pgmD"
     CDS             complement(88518..91781)
                     /locus_tag="Clo1313_0081"
                     /inference="protein motif:PFAM:PF08455"
                     /note="KEGG: tjr:TherJR_0590 SNF2-related protein; PFAM:
                     SNF2 helicase associated domain protein ; helicase domain
                     protein; SNF2-related protein; SMART: DEAD-like helicase ;
                     helicase domain protein"
                     /codon_start=1
                     /transl_table=11
                     /product="SNF2 helicase associated domain protein"
                     /protein_id="ADU73179.1"
                     /db_xref="GI:316939145"
                     /db_xref="GO:0003676"
                     /db_xref="GO:0003677"
                     /db_xref="GO:0004386"
                     /db_xref="GO:0005524"
                     /db_xref="InterPro:IPR000330"
                     /db_xref="InterPro:IPR001650"
                     /db_xref="InterPro:IPR007527"
                     /db_xref="InterPro:IPR013663"
                     /db_xref="InterPro:IPR014001"
                     /db_xref="InterPro:IPR014021"
                     /note="Derived using Geneious Prime 2025.1.3 'Annotate
                     from Database' based on nucleotide similarity"
     CDS             complement(91996..93804)
                     /locus_tag="Clo1313_0082"
                     /inference="protein motif:TFAM:TIGR00181"
                     /note="KEGG: cce:Ccel_3460 oligoendopeptidase F; TIGRFAM:
                     oligoendopeptidase F; PFAM: peptidase M3A and M3B
                     thimet/oligopeptidase F; Oligopeptidase F"
                     /codon_start=1
                     /transl_table=11
                     /product="oligoendopeptidase F"
                     /protein_id="ADU73180.1"
                     /db_xref="GI:316939146"
                     /db_xref="GO:0004222"
                     /db_xref="InterPro:IPR001567"
                     /db_xref="InterPro:IPR004438"
                     /db_xref="InterPro:IPR013647"
                     /note="Derived using Geneious Prime 2025.1.3 'Annotate
                     from Database' based on nucleotide similarity"
     CDS             complement(93857..94213)
                     /locus_tag="Clo1313_0083"
                     /inference="similar to AA sequence:KEGG:GWCH70_1293"
                     /note="KEGG: gwc:GWCH70_1293 MazG nucleotide
                     pyrophosphohydrolase"
                     /codon_start=1
                     /transl_table=11
                     /product="MazG nucleotide pyrophosphohydrolase"
                     /protein_id="ADU73181.1"
                     /db_xref="GI:316939147"
                     /db_xref="InterPro:IPR011394"
                     /note="Derived using Geneious Prime 2025.1.3 'Annotate
                     from Database' based on nucleotide similarity"
     CDS             complement(94424..97552)
                     /locus_tag="Clo1313_0084"
                     /inference="protein motif:PFAM:PF00395"
                     /note="KEGG: cce:Ccel_0274 S-layer domain protein; PFAM:
                     S-layer domain-containing protein; Fibronectin type III
                     domain protein; SMART: Fibronectin type III domain
                     protein"
                     /codon_start=1
                     /transl_table=11
                     /product="S-layer domain-containing protein"
                     /protein_id="ADU73182.1"
                     /db_xref="GI:316939148"
                     /db_xref="InterPro:IPR001119"
                     /db_xref="InterPro:IPR003961"
                     /note="Derived using Geneious Prime 2025.1.3 'Annotate
                     from Database' based on nucleotide similarity"
     CDS             98097..98582
                     /locus_tag="Clo1313_0085"
                     /inference="protein motif:PFAM:PF00383"
                     /note="PFAM: CMP/dCMP deaminase zinc-binding; KEGG:
                     pth:PTH_0025 cytosine/adenosine deaminases"
                     /codon_start=1
                     /transl_table=11
                     /product="CMP/dCMP deaminase zinc-binding protein"
                     /protein_id="ADU73183.1"
                     /db_xref="GI:316939149"
                     /db_xref="GO:0008270"
                     /db_xref="GO:0016787"
                     /db_xref="InterPro:IPR002125"
                     /db_xref="InterPro:IPR016192"
                     /note="Derived using Geneious Prime 2025.1.3 'Annotate
                     from Database' based on nucleotide similarity"
     CDS             99018..99626
                     /locus_tag="Clo1313_0087"
                     /inference="protein motif:PFAM:PF07883"
                     /note="PFAM: Cupin 2 conserved barrel domain protein;
                     KEGG: cbl:CLK_3426 hypothetical protein"
                     /codon_start=1
                     /transl_table=11
                     /product="Cupin 2 conserved barrel domain protein"
                     /protein_id="ADU73184.1"
                     /db_xref="GI:316939150"
                     /db_xref="InterPro:IPR013096"
                     /note="Derived using Geneious Prime 2025.1.3 'Annotate
                     from Database' based on nucleotide similarity"
     CDS             complement(99655..100944)
                     /locus_tag="Clo1313_0088"
                     /inference="protein motif:PFAM:PF06725"
                     /note="PFAM: 3D domain-containing protein; KEGG:
                     csc:Csac_0761 3D domain-containing protein"
                     /codon_start=1
                     /transl_table=11
                     /product="3D domain-containing protein"
                     /protein_id="ADU73185.1"
                     /db_xref="GI:316939151"
                     /db_xref="GO:0016787"
                     /db_xref="InterPro:IPR010611"
                     /note="Derived using Geneious Prime 2025.1.3 'Annotate
                     from Database' based on nucleotide similarity"
     CDS             complement(100989..102017)
                     /locus_tag="Clo1313_0089"
                     /inference="protein motif:PFAM:PF00532"
                     /note="PFAM: periplasmic binding protein/LacI
                     transcriptional regulator; regulatory protein LacI; KEGG:
                     cce:Ccel_3000 transcriptional regulator, LacI family"
                     /codon_start=1
                     /transl_table=11
                     /product="transcriptional regulator, LacI family"
                     /protein_id="ADU73186.1"
                     /db_xref="GI:316939152"
                     /db_xref="GO:0003700"
                     /db_xref="InterPro:IPR000843"
                     /db_xref="InterPro:IPR001761"
                     /note="Derived using Geneious Prime 2025.1.3 'Annotate
                     from Database' based on nucleotide similarity"
                     /standard_name="glyR1"
     CDS             105999..106814
                     /locus_tag="Clo1313_0091"
                     /inference="protein motif:PFAM:PF05582"
                     /note="PFAM: peptidase U57 YabG; KEGG: cce:Ccel_0237
                     peptidase U57 YabG"
                     /codon_start=1
                     /transl_table=11
                     /product="peptidase U57 YabG"
                     /protein_id="ADU73188.1"
                     /db_xref="GI:316939154"
                     /db_xref="InterPro:IPR008764"
                     /note="Derived using Geneious Prime 2025.1.3 'Annotate
                     from Database' based on nucleotide similarity"
     CDS             106958..108916
                     /locus_tag="Clo1313_0092"
                     /inference="protein motif:PFAM:PF01131"
                     /note="KEGG: cno:NT01CX_2289 DNA topoisomerase III; PFAM:
                     DNA topoisomerase type IA central domain protein; TOPRIM
                     domain-containing protein; SMART: DNA topoisomerase I
                     DNA-binding; DNA topoisomerase I ATP-binding; Toprim sub
                     domain-containing protein"
                     /codon_start=1
                     /transl_table=11
                     /product="DNA topoisomerase type IA central domain
                     protein"
                     /protein_id="ADU73189.1"
                     /db_xref="GI:316939155"
                     /db_xref="GO:0003677"
                     /db_xref="GO:0003916"
                     /db_xref="InterPro:IPR000380"
                     /db_xref="InterPro:IPR003601"
                     /db_xref="InterPro:IPR003602"
                     /db_xref="InterPro:IPR006154"
                     /db_xref="InterPro:IPR006171"
                     /db_xref="InterPro:IPR013497"
                     /note="Derived using Geneious Prime 2025.1.3 'Annotate
                     from Database' based on nucleotide similarity"
     CDS             109166..110023
                     /locus_tag="Clo1313_0093"
                     /inference="protein motif:PFAM:PF04018"
                     /note="PFAM: protein of unknown function DUF368; KEGG:
                     cpy:Cphy_0717 hypothetical protein"
                     /codon_start=1
                     /transl_table=11
                     /product="protein of unknown function DUF368"
                     /protein_id="ADU73190.1"
                     /db_xref="GI:316939156"
                     /db_xref="InterPro:IPR007163"
                     /note="Derived using Geneious Prime 2025.1.3 'Annotate
                     from Database' based on nucleotide similarity"
     CDS             110454..111302
                     /locus_tag="Clo1313_0094"
                     /inference="protein motif:PFAM:PF00924"
                     /note="PFAM: MscS Mechanosensitive ion channel; KEGG:
                     cce:Ccel_3355 MscS mechanosensitive ion channel"
                     /codon_start=1
                     /transl_table=11
                     /product="MscS Mechanosensitive ion channel"
                     /protein_id="ADU73191.1"
                     /db_xref="GI:316939157"
                     /db_xref="InterPro:IPR006685"
                     /note="Derived using Geneious Prime 2025.1.3 'Annotate
                     from Database' based on nucleotide similarity"
     CDS             111508..111708
                     /locus_tag="Clo1313_0095"
                     /inference="protein motif:PFAM:PF06107"
                     /note="PFAM: protein of unknown function DUF951; KEGG:
                     cce:Ccel_3354 protein of unknown function DUF951"
                     /codon_start=1
                     /transl_table=11
                     /product="protein of unknown function DUF951"
                     /protein_id="ADU73192.1"
                     /db_xref="GI:316939158"
                     /db_xref="InterPro:IPR009296"
                     /note="Derived using Geneious Prime 2025.1.3 'Annotate
                     from Database' based on nucleotide similarity"
     CDS             111796..112974
                     /locus_tag="Clo1313_0096"
                     /inference="protein motif:PFAM:PF00089"
                     /note="KEGG: tit:Thit_2306 HtrA2 peptidase; PFAM:
                     peptidase S1 and S6 chymotrypsin/Hap; PDZ/DHR/GLGF domain
                     protein; SMART: PDZ/DHR/GLGF domain protein"
                     /codon_start=1
                     /transl_table=11
                     /product="peptidase S1 and S6 chymotrypsin/Hap"
                     /protein_id="ADU73193.1"
                     /db_xref="GI:316939159"
                     /db_xref="GO:0004252"
                     /db_xref="GO:0005515"
                     /db_xref="InterPro:IPR001254"
                     /db_xref="InterPro:IPR001478"
                     /db_xref="InterPro:IPR001940"
                     /note="Derived using Geneious Prime 2025.1.3 'Annotate
                     from Database' based on nucleotide similarity"
     CDS             113080..113373
                     /locus_tag="Clo1313_0097"
                     /inference="similar to AA sequence:KEGG:Ccel_3353"
                     /note="KEGG: cce:Ccel_3353 hypothetical protein"
                     /codon_start=1
                     /transl_table=11
                     /product="hypothetical protein"
                     /protein_id="ADU73194.1"
                     /db_xref="GI:316939160"
                     /note="Derived using Geneious Prime 2025.1.3 'Annotate
                     from Database' based on nucleotide similarity"
     CDS             113523..113987
                     /locus_tag="Clo1313_0098"
                     /inference="protein motif:PFAM:PF00383"
                     /note="PFAM: CMP/dCMP deaminase zinc-binding; KEGG:
                     cyc:PCC7424_5071 CMP/dCMP deaminase zinc-binding"
                     /codon_start=1
                     /transl_table=11
                     /product="CMP/dCMP deaminase zinc-binding protein"
                     /protein_id="ADU73195.1"
                     /db_xref="GI:316939161"
                     /db_xref="GO:0008270"
                     /db_xref="GO:0016787"
                     /db_xref="InterPro:IPR002125"
                     /db_xref="InterPro:IPR016192"
                     /note="Derived using Geneious Prime 2025.1.3 'Annotate
                     from Database' based on nucleotide similarity"
     CDS             114369..115997
                     /locus_tag="Clo1313_0099"
                     /inference="protein motif:TFAM:TIGR00118"
                     /note="KEGG: cce:Ccel_3437 acetolactate synthase, large
                     subunit, biosynthetic type; TIGRFAM: acetolactate
                     synthase, large subunit, biosynthetic type; PFAM: thiamine
                     pyrophosphate TPP-binding domain-containing protein;
                     thiamine pyrophosphate central domain-containing protein"
                     /codon_start=1
                     /transl_table=11
                     /product="acetolactate synthase, large subunit,
                     biosynthetic type"
                     /protein_id="ADU73196.1"
                     /db_xref="GI:316939162"
                     /db_xref="GO:0000287"
                     /db_xref="GO:0003984"
                     /db_xref="GO:0030976"
                     /db_xref="GO:0050660"
                     /db_xref="InterPro:IPR000399"
                     /db_xref="InterPro:IPR011766"
                     /db_xref="InterPro:IPR012000"
                     /db_xref="InterPro:IPR012001"
                     /db_xref="InterPro:IPR012846"
                     /note="Derived using Geneious Prime 2025.1.3 'Annotate
                     from Database' based on nucleotide similarity"
     CDS             116029..116541
                     /locus_tag="Clo1313_0100"
                     /inference="protein motif:TFAM:TIGR00119"
                     /note="KEGG: cce:Ccel_3436 acetolactate synthase, small
                     subunit; TIGRFAM: acetolactate synthase, small subunit;
                     PFAM: Acetolactate synthase, small subunit-like; amino
                     acid-binding ACT domain protein"
                     /codon_start=1
                     /transl_table=11
                     /product="acetolactate synthase, small subunit"
                     /protein_id="ADU73197.1"
                     /db_xref="GI:316939163"
                     /db_xref="GO:0003984"
                     /db_xref="InterPro:IPR002912"
                     /db_xref="InterPro:IPR004789"
                     /db_xref="InterPro:IPR019455"
                     /note="Added ilvN annotation on 1-25-2017 based on
                     similarity to ilvN from C. glutamicum, from Vogt et al.
                     2014 paper in Metabolic Engineering"
                     /note="Derived using Geneious Prime 2025.1.3 'Annotate
                     from Database' based on nucleotide similarity"
                     /standard_name="ilvN"
     CDS             116549..117544
                     /locus_tag="Clo1313_0101"
                     /EC_number="1.1.1.86"
                     /inference="protein motif:TFAM:TIGR00465"
                     /note="TIGRFAM: ketol-acid reductoisomerase; KEGG:
                     cce:Ccel_3435 ketol-acid reductoisomerase; PFAM:
                     Acetohydroxy acid isomeroreductase catalytic
                     domain-containing protein; acetohydroxy acid
                     isomeroreductase"
                     /codon_start=1
                     /transl_table=11
                     /product="ketol-acid reductoisomerase"
                     /protein_id="ADU73198.1"
                     /db_xref="GI:316939164"
                     /db_xref="GO:0016491"
                     /db_xref="InterPro:IPR000506"
                     /db_xref="InterPro:IPR013023"
                     /db_xref="InterPro:IPR013116"
                     /note="Derived using Geneious Prime 2025.1.3 'Annotate
                     from Database' based on nucleotide similarity"
     CDS             117627..119207
                     /locus_tag="Clo1313_0102"
                     /EC_number="2.3.1.182"
                     /inference="protein motif:TFAM:TIGR00977"
                     /note="TIGRFAM: 2-isopropylmalate synthase/homocitrate
                     synthase family protein; KEGG: cce:Ccel_3433 putative
                     alpha-isopropylmalate/homocitrate synthase family
                     transferase; PFAM: pyruvate carboxyltransferase; LeuA
                     allosteric (dimerisation) domain-containing protein"
                     /codon_start=1
                     /transl_table=11
                     /product="2-isopropylmalate synthase/homocitrate synthase
                     family protein"
                     /protein_id="ADU73199.1"
                     /db_xref="GI:316939165"
                     /db_xref="GO:0016491"
                     /db_xref="InterPro:IPR000891"
                     /db_xref="InterPro:IPR002034"
                     /db_xref="InterPro:IPR005675"
                     /db_xref="InterPro:IPR013709"
                     /note="Derived using Geneious Prime 2025.1.3 'Annotate
                     from Database' based on nucleotide similarity"
     CDS             119247..119504
                     /locus_tag="Clo1313_0103"
                     /inference="similar to AA sequence:KEGG:Ccel_3432"
                     /note="KEGG: cce:Ccel_3432 hypothetical protein"
                     /codon_start=1
                     /transl_table=11
                     /product="hypothetical protein"
                     /protein_id="ADU73200.1"
                     /db_xref="GI:316939166"
                     /note="Derived using Geneious Prime 2025.1.3 'Annotate
                     from Database' based on nucleotide similarity"
     CDS             119700..120407
                     /locus_tag="Clo1313_0104"
                     /inference="protein motif:TFAM:TIGR02895"
                     /note="KEGG: cac:CA_C1770 putative RNA polymerase sigma
                     factor SigI; TIGRFAM: RNA polymerase sigma-I factor; RNA
                     polymerase sigma factor, sigma-70 family; PFAM: sigma-70
                     region 2 domain protein"
                     /codon_start=1
                     /transl_table=11
                     /product="RNA polymerase, sigma 28 subunit, SigI"
                     /protein_id="ADU73201.1"
                     /db_xref="GI:316939167"
                     /db_xref="GO:0003677"
                     /db_xref="GO:0003700"
                     /db_xref="GO:0016987"
                     /db_xref="InterPro:IPR007627"
                     /db_xref="InterPro:IPR014244"
                     /db_xref="InterPro:IPR014284"
                     /note="Derived using Geneious Prime 2025.1.3 'Annotate
                     from Database' based on nucleotide similarity"
     CDS             120407..122029
                     /locus_tag="Clo1313_0105"
                     /inference="similar to AA sequence:KEGG:Cbei_1303"
                     /note="KEGG: cbe:Cbei_1303 hypothetical protein"
                     /codon_start=1
                     /transl_table=11
                     /product="hypothetical protein"
                     /protein_id="ADU73202.1"
                     /db_xref="GI:316939168"
                     /db_xref="InterPro:IPR006311"
                     /note="Derived using Geneious Prime 2025.1.3 'Annotate
                     from Database' based on nucleotide similarity"
     CDS             122223..122603
                     /locus_tag="Clo1313_0106"
                     /inference="similar to AA sequence:KEGG:Amet_0768"
                     /note="KEGG: amt:Amet_0768 hypothetical protein"
                     /codon_start=1
                     /transl_table=11
                     /product="hypothetical protein"
                     /protein_id="ADU73203.1"
                     /db_xref="GI:316939169"
                     /db_xref="InterPro:IPR017969"
                     /note="Derived using Geneious Prime 2025.1.3 'Annotate
                     from Database' based on nucleotide similarity"
     CDS             122873..123316
                     /locus_tag="Clo1313_0107"
                     /inference="protein motif:TFAM:TIGR00738"
                     /note="KEGG: cbi:CLJ_B1219 rrf2 family protein; TIGRFAM:
                     transcriptional regulator, Rrf2 family; PFAM: protein of
                     unknown function UPF0074"
                     /codon_start=1
                     /transl_table=11
                     /product="transcriptional regulator, BadM/Rrf2 family"
                     /protein_id="ADU73204.1"
                     /db_xref="GI:316939170"
                     /db_xref="InterPro:IPR000944"
                     /note="Derived using Geneious Prime 2025.1.3 'Annotate
                     from Database' based on nucleotide similarity"
     CDS             123546..124541
                     /locus_tag="Clo1313_0108"
                     /EC_number="1.2.1.70"
                     /inference="protein motif:PRIAM:1.2.1.70"
                     /note="KEGG: aoe:Clos_1324 glutamyl-tRNA reductase; PFAM:
                     Tetrapyrrole biosynthesis, glutamyl-tRNA reductase-like;
                     Shikimate/quinate 5-dehydrogenase"
                     /codon_start=1
                     /transl_table=11
                     /product="Glutamyl-tRNA reductase"
                     /protein_id="ADU73205.1"
                     /db_xref="GI:316939171"
                     /db_xref="InterPro:IPR000343"
                     /db_xref="InterPro:IPR006151"
                     /db_xref="InterPro:IPR015895"
                     /note="Derived using Geneious Prime 2025.1.3 'Annotate
                     from Database' based on nucleotide similarity"
     CDS             124538..125011
                     /locus_tag="Clo1313_0109"
                     /inference="protein motif:TFAM:TIGR01470"
                     /note="TIGRFAM: siroheme synthase; KEGG: aoe:Clos_1326
                     precorrin-6X reductase"
                     /codon_start=1
                     /transl_table=11
                     /product="siroheme synthase"
                     /protein_id="ADU73206.1"
                     /db_xref="GI:316939172"
                     /db_xref="InterPro:IPR006367"
                     /note="Derived using Geneious Prime 2025.1.3 'Annotate
                     from Database' based on nucleotide similarity"
     CDS             124986..125864
                     /locus_tag="Clo1313_0110"
                     /inference="protein motif:TFAM:TIGR00212"
                     /note="KEGG: aoe:Clos_1327 porphobilinogen deaminase;
                     TIGRFAM: porphobilinogen deaminase; PFAM: Porphobilinogen
                     deaminase"
                     /codon_start=1
                     /transl_table=11
                     /product="porphobilinogen deaminase"
                     /protein_id="ADU73207.1"
                     /db_xref="GI:316939173"
                     /db_xref="GO:0004418"
                     /db_xref="InterPro:IPR000860"
                     /note="Derived using Geneious Prime 2025.1.3 'Annotate
                     from Database' based on nucleotide similarity"
     CDS             125864..127345
                     /locus_tag="Clo1313_0111"
                     /inference="protein motif:TFAM:TIGR01469"
                     /note="KEGG: aoe:Clos_1328 uroporphyrin-III
                     C-methyltransferase; TIGRFAM: uroporphyrin-III
                     C-methyltransferase; PFAM: Uroporphyrin-III C/tetrapyrrole
                     (Corrin/Porphyrin) methyltransferase; Uroporphyrinogen III
                     synthase HEM4"
                     /codon_start=1
                     /transl_table=11
                     /product="uroporphyrin-III C-methyltransferase"
                     /protein_id="ADU73208.1"
                     /db_xref="GI:316939174"
                     /db_xref="GO:0008168"
                     /db_xref="InterPro:IPR000878"
                     /db_xref="InterPro:IPR003043"
                     /db_xref="InterPro:IPR003754"
                     /db_xref="InterPro:IPR006366"
                     /note="Derived using Geneious Prime 2025.1.3 'Annotate
                     from Database' based on nucleotide similarity"
     CDS             127614..128594
                     /locus_tag="Clo1313_0112"
                     /EC_number="4.2.1.24"
                     /inference="protein motif:PRIAM:4.2.1.24"
                     /note="KEGG: aoe:Clos_1329 delta-aminolevulinic acid
                     dehydratase; PFAM: delta-aminolevulinic acid dehydratase"
                     /codon_start=1
                     /transl_table=11
                     /product="Porphobilinogen synthase"
                     /protein_id="ADU73209.1"
                     /db_xref="GI:316939175"
                     /db_xref="InterPro:IPR001731"
                     /db_xref="InterPro:IPR018062"
                     /note="Derived using Geneious Prime 2025.1.3 'Annotate
                     from Database' based on nucleotide similarity"
     CDS             128594..129877
                     /locus_tag="Clo1313_0113"
                     /inference="protein motif:TFAM:TIGR00713"
                     /note="KEGG: aoe:Clos_1330 glutamate-1-semialdehyde
                     aminotransferase; TIGRFAM:
                     glutamate-1-semialdehyde-2,1-aminomutase; PFAM:
                     aminotransferase class-III"
                     /codon_start=1
                     /transl_table=11
                     /product="glutamate-1-semialdehyde-2,1-aminomutase"
                     /protein_id="ADU73210.1"
                     /db_xref="GI:316939176"
                     /db_xref="GO:0042286"
                     /db_xref="InterPro:IPR004639"
                     /db_xref="InterPro:IPR005814"
                     /note="Derived using Geneious Prime 2025.1.3 'Annotate
                     from Database' based on nucleotide similarity"
     CDS             130186..131256
                     /locus_tag="Clo1313_0114"
                     /inference="protein motif:TFAM:TIGR00971"
                     /note="KEGG: dhd:Dhaf_4118 sulfate ABC transporter,
                     periplasmic sulfate-binding protein; TIGRFAM: sulfate ABC
                     transporter, periplasmic sulfate-binding protein; PFAM:
                     extracellular solute-binding protein family 1"
                     /codon_start=1
                     /transl_table=11
                     /product="sulfate ABC transporter, periplasmic
                     sulfate-binding protein"
                     /protein_id="ADU73211.1"
                     /db_xref="GI:316939177"
                     /db_xref="GO:0015419"
                     /db_xref="InterPro:IPR000957"
                     /db_xref="InterPro:IPR005669"
                     /db_xref="InterPro:IPR006059"
                     /note="Derived using Geneious Prime 2025.1.3 'Annotate
                     from Database' based on nucleotide similarity"
     CDS             131281..132129
                     /locus_tag="Clo1313_0115"
                     /inference="protein motif:TFAM:TIGR02139"
                     /note="KEGG: dhd:Dhaf_4117 sulfate ABC transporter, inner
                     membrane subunit CysT; TIGRFAM: sulfate ABC transporter,
                     inner membrane subunit CysT; sulfate ABC transporter,
                     inner membrane subunit; PFAM: binding-protein-dependent
                     transport systems inner membrane component"
                     /codon_start=1
                     /transl_table=11
                     /product="sulfate ABC transporter, inner membrane subunit
                     CysT"
                     /protein_id="ADU73212.1"
                     /db_xref="GI:316939178"
                     /db_xref="GO:0015116"
                     /db_xref="GO:0015563"
                     /db_xref="InterPro:IPR000515"
                     /db_xref="InterPro:IPR005667"
                     /db_xref="InterPro:IPR011865"
                     /note="Derived using Geneious Prime 2025.1.3 'Annotate
                     from Database' based on nucleotide similarity"
     CDS             132216..133100
                     /locus_tag="Clo1313_0116"
                     /inference="protein motif:TFAM:TIGR02140"
                     /note="KEGG: dsy:DSY2956 hypothetical protein; TIGRFAM:
                     sulfate ABC transporter, inner membrane subunit CysW;
                     sulfate ABC transporter, inner membrane subunit; PFAM:
                     binding-protein-dependent transport systems inner membrane
                     component"
                     /codon_start=1
                     /transl_table=11
                     /product="sulfate ABC transporter, inner membrane subunit
                     CysW"
                     /protein_id="ADU73213.1"
                     /db_xref="GI:316939179"
                     /db_xref="GO:0015116"
                     /db_xref="GO:0015563"
                     /db_xref="InterPro:IPR000515"
                     /db_xref="InterPro:IPR005667"
                     /db_xref="InterPro:IPR011866"
                     /note="Derived using Geneious Prime 2025.1.3 'Annotate
                     from Database' based on nucleotide similarity"
     CDS             133143..134207
                     /locus_tag="Clo1313_0117"
                     /inference="protein motif:TFAM:TIGR00968"
                     /note="TIGRFAM: sulfate ABC transporter, ATPase subunit;
                     PFAM: ABC transporter related; KEGG: dhd:Dhaf_4115 sulfate
                     ABC transporter, ATPase subunit; SMART: AAA ATPase"
                     /codon_start=1
                     /transl_table=11
                     /product="sulfate ABC transporter, ATPase subunit"
                     /protein_id="ADU73214.1"
                     /db_xref="GI:316939180"
                     /db_xref="GO:0015116"
                     /db_xref="InterPro:IPR003439"
                     /db_xref="InterPro:IPR003593"
                     /db_xref="InterPro:IPR005666"
                     /db_xref="InterPro:IPR014769"
                     /db_xref="InterPro:IPR017871"
                     /note="Derived using Geneious Prime 2025.1.3 'Annotate
                     from Database' based on nucleotide similarity"
     CDS             134275..134994
                     /locus_tag="Clo1313_0118"
                     /EC_number="1.8.4.8"
                     /inference="protein motif:TFAM:TIGR02055"
                     /note="TIGRFAM: adenylylsulfate reductase, thioredoxin
                     dependent; phosphoadenosine phosphosulfate reductase;
                     KEGG: dsy:DSY2953 phosphoadenosine phosphosulfate
                     reductase; PFAM: phosphoadenosine phosphosulfate
                     reductase"
                     /codon_start=1
                     /transl_table=11
                     /product="adenylylsulfate reductase, thioredoxin
                     dependent"
                     /protein_id="ADU73215.1"
                     /db_xref="GI:316939181"
                     /db_xref="GO:0004604"
                     /db_xref="InterPro:IPR002500"
                     /db_xref="InterPro:IPR004511"
                     /db_xref="InterPro:IPR011798"
                     /note="Derived using Geneious Prime 2025.1.3 'Annotate
                     from Database' based on nucleotide similarity"
     CDS             135282..136163
                     /locus_tag="Clo1313_0119"
                     /inference="protein motif:PFAM:PF01507"
                     /note="PFAM: phosphoadenosine phosphosulfate reductase;
                     KEGG: dsy:DSY2952 sulfate adenylyltransferase subunit 2"
                     /codon_start=1
                     /transl_table=11
                     /product="phosphoadenosine phosphosulfate reductase"
                     /protein_id="ADU73216.1"
                     /db_xref="GI:316939182"
                     /db_xref="GO:0016740"
                     /db_xref="InterPro:IPR002500"
                     /db_xref="InterPro:IPR011784"
                     /note="Derived using Geneious Prime 2025.1.3 'Annotate
                     from Database' based on nucleotide similarity"
     CDS             136165..137964
                     /locus_tag="Clo1313_0120"
                     /inference="protein motif:TFAM:TIGR02034"
                     /note="KEGG: dhd:Dhaf_4111 sulfate adenylyltransferase,
                     large subunit; TIGRFAM: sulfate adenylyltransferase, large
                     subunit; small GTP-binding protein; PFAM: protein
                     synthesis factor GTP-binding; elongation factor Tu domain
                     2 protein; adenylylsulfate kinase"
                     /codon_start=1
                     /transl_table=11
                     /product="sulfate adenylyltransferase, large subunit"
                     /protein_id="ADU73217.1"
                     /db_xref="GI:316939183"
                     /db_xref="GO:0005525"
                     /db_xref="InterPro:IPR000795"
                     /db_xref="InterPro:IPR002891"
                     /db_xref="InterPro:IPR004161"
                     /db_xref="InterPro:IPR005225"
                     /db_xref="InterPro:IPR011779"
                     /note="Derived using Geneious Prime 2025.1.3 'Annotate
                     from Database' based on nucleotide similarity"
     CDS             137983..138192
                     /locus_tag="Clo1313_0121"
                     /inference="protein motif:TFAM:TIGR01683"
                     /note="KEGG: dhd:Dhaf_4110 thiamine biosynthesis protein
                     ThiS; TIGRFAM: thiamine biosynthesis protein ThiS; PFAM:
                     thiamineS protein"
                     /codon_start=1
                     /transl_table=11
                     /product="thiamine biosynthesis protein ThiS"
                     /protein_id="ADU73218.1"
                     /db_xref="GI:316939184"
                     /db_xref="InterPro:IPR003749"
                     /db_xref="InterPro:IPR010035"
                     /note="Derived using Geneious Prime 2025.1.3 'Annotate
                     from Database' based on nucleotide similarity"
     CDS             138189..139001
                     /locus_tag="Clo1313_0122"
                     /inference="protein motif:PFAM:PF00899"
                     /note="PFAM: UBA/THIF-type NAD/FAD binding protein;
                     MoeZ/MoeB domain protein; KEGG: dhd:Dhaf_4109
                     UBA/ThiF-type NAD/FAD binding protein"
                     /codon_start=1
                     /transl_table=11
                     /product="UBA/THIF-type NAD/FAD binding protein"
                     /protein_id="ADU73219.1"
                     /db_xref="GI:316939185"
                     /db_xref="GO:0003824"
                     /db_xref="InterPro:IPR000594"
                     /db_xref="InterPro:IPR007901"
                     /note="Derived using Geneious Prime 2025.1.3 'Annotate
                     from Database' based on nucleotide similarity"
     CDS             139025..139444
                     /locus_tag="Clo1313_0123"
                     /inference="protein motif:PFAM:PF01398"
                     /note="KEGG: csc:Csac_1636 Mov34/MPN/PAD-1 family protein;
                     PFAM: Mov34/MPN/PAD-1 family protein; SMART:
                     Mov34/MPN/PAD-1 family protein"
                     /codon_start=1
                     /transl_table=11
                     /product="Mov34/MPN/PAD-1 family protein"
                     /protein_id="ADU73220.1"
                     /db_xref="GI:316939186"
                     /db_xref="InterPro:IPR000555"
                     /note="Derived using Geneious Prime 2025.1.3 'Annotate
                     from Database' based on nucleotide similarity"
     CDS             139445..140317
                     /locus_tag="Clo1313_0124"
                     /inference="protein motif:PFAM:PF01077"
                     /note="PFAM: nitrite and sulphite reductase 4Fe-4S region;
                     nitrite/sulfite reductase hemoprotein beta-component
                     ferrodoxin domain protein; KEGG: dhd:Dhaf_4107 nitrite and
                     sulphite reductase 4Fe-4S region"
                     /codon_start=1
                     /transl_table=11
                     /product="nitrite and sulphite reductase 4Fe-4S region"
                     /protein_id="ADU73221.1"
                     /db_xref="GI:316939187"
                     /db_xref="GO:0016491"
                     /db_xref="GO:0020037"
                     /db_xref="GO:0051536"
                     /db_xref="InterPro:IPR005117"
                     /db_xref="InterPro:IPR006066"
                     /db_xref="InterPro:IPR006067"
                     /db_xref="InterPro:IPR017896"
                     /db_xref="InterPro:IPR017900"
                     /note="Derived using Geneious Prime 2025.1.3 'Annotate
                     from Database' based on nucleotide similarity"
     CDS             140355..140600
                     /locus_tag="Clo1313_0125"
                     /inference="protein motif:PFAM:PF01206"
                     /note="PFAM: SirA-like domain-containing protein; KEGG:
                     csc:Csac_1638 SirA family protein"
                     /codon_start=1
                     /transl_table=11
                     /product="SirA-like domain-containing protein"
                     /protein_id="ADU73222.1"
                     /db_xref="GI:316939188"
                     /db_xref="GO:0005515"
                     /db_xref="GO:0016783"
                     /db_xref="InterPro:IPR001455"
                     /note="Derived using Geneious Prime 2025.1.3 'Annotate
                     from Database' based on nucleotide similarity"
     CDS             complement(140674..142071)
                     /locus_tag="Clo1313_0126"
                     /inference="protein motif:PFAM:PF10646"
                     /note="KEGG: gtn:GTNG_0327 hypothetical protein; manually
                     curated; PFAM: Lipoprotein LpqB, GerMN domain"
                     /codon_start=1
                     /transl_table=11
                     /product="Lipoprotein LpqB, GerMN domain"
                     /protein_id="ADU73223.1"
                     /db_xref="GI:316939189"
                     /db_xref="InterPro:IPR018506"
                     /db_xref="InterPro:IPR019606"
                     /note="Derived using Geneious Prime 2025.1.3 'Annotate
                     from Database' based on nucleotide similarity"
     CDS             complement(142074..142655)
                     /locus_tag="Clo1313_0127"
                     /inference="protein motif:TFAM:TIGR02937"
                     /note="KEGG: swo:Swol_1212 ECF subfamily RNA polymerase
                     sigma-24 factor; TIGRFAM: RNA polymerase sigma factor,
                     sigma-70 family; PFAM: sigma-70 region 2 domain protein;
                     Sigma-70 region 4 type 2"
                     /codon_start=1
                     /transl_table=11
                     /product="RNA polymerase, sigma-24 subunit, ECF subfamily"
                     /protein_id="ADU73224.1"
                     /db_xref="GI:316939190"
                     /db_xref="GO:0003677"
                     /db_xref="GO:0003700"
                     /db_xref="GO:0016987"
                     /db_xref="InterPro:IPR000838"
                     /db_xref="InterPro:IPR007627"
                     /db_xref="InterPro:IPR013249"
                     /db_xref="InterPro:IPR014284"
                     /note="Derived using Geneious Prime 2025.1.3 'Annotate
                     from Database' based on nucleotide similarity"
     CDS             complement(142977..143540)
                     /locus_tag="Clo1313_0128"
                     /inference="similar to AA sequence:KEGG:DSY1956"
                     /note="KEGG: dsy:DSY1956 hypothetical protein"
                     /codon_start=1
                     /transl_table=11
                     /product="hypothetical protein"
                     /protein_id="ADU73225.1"
                     /db_xref="GI:316939191"
                     /note="Derived using Geneious Prime 2025.1.3 'Annotate
                     from Database' based on nucleotide similarity"
     CDS             complement(143575..144063)
                     /locus_tag="Clo1313_0129"
                     /inference="similar to AA sequence:KEGG:DSY1956"
                     /note="KEGG: dsy:DSY1956 hypothetical protein"
                     /codon_start=1
                     /transl_table=11
                     /product="hypothetical protein"
                     /protein_id="ADU73226.1"
                     /db_xref="GI:316939192"
                     /note="Derived using Geneious Prime 2025.1.3 'Annotate
                     from Database' based on nucleotide similarity"
     CDS             145035..145217
                     /locus_tag="Clo1313_0131"
                     /inference="similar to AA sequence:KEGG:GYMC10_3914"
                     /note="KEGG: gym:GYMC10_3914 integral membrane sensor
                     signal transduction histidine kinase"
                     /codon_start=1
                     /transl_table=11
                     /product="hypothetical protein"
                     /protein_id="ADU73227.1"
                     /db_xref="GI:316939193"
                     /note="Derived using Geneious Prime 2025.1.3 'Annotate
                     from Database' based on nucleotide similarity"
     CDS             145248..145574
                     /locus_tag="Clo1313_0132"
                     /inference="similar to AA sequence:KEGG:Ccel_0666"
                     /note="KEGG: cce:Ccel_0666 cell envelope-related
                     transcriptional attenuator"
                     /codon_start=1
                     /transl_table=11
                     /product="hypothetical protein"
                     /protein_id="ADU73228.1"
                     /db_xref="GI:316939194"
                     /note="Derived using Geneious Prime 2025.1.3 'Annotate
                     from Database' based on nucleotide similarity"
     CDS             145773..147284
                     /locus_tag="Clo1313_0133"
                     /inference="protein motif:PFAM:PF06964"
                     /note="KEGG: cbe:Cbei_2360 alpha-N-arabinofuranosidase;
                     PFAM: alpha-L-arabinofuranosidase domain protein; SMART:
                     alpha-L-arabinofuranosidase domain protein"
                     /codon_start=1
                     /transl_table=11
                     /product="alpha-L-arabinofuranosidase domain protein"
                     /protein_id="ADU73229.1"
                     /db_xref="GI:316939195"
                     /db_xref="GO:0046556"
                     /db_xref="InterPro:IPR010720"
                     /note="Derived using Geneious Prime 2025.1.3 'Annotate
                     from Database' based on nucleotide similarity"
     CDS             147389..147565
                     /locus_tag="Clo1313_0134"
                     /inference="ab initio prediction:Prodigal:1.4"
                     /codon_start=1
                     /transl_table=11
                     /product="hypothetical protein"
                     /protein_id="ADU73230.1"
                     /db_xref="GI:316939196"
                     /note="Derived using Geneious Prime 2025.1.3 'Annotate
                     from Database' based on nucleotide similarity"
     CDS             147680..148654
                     /locus_tag="Clo1313_0135"
                     /inference="protein motif:PFAM:PF00404"
                     /note="PFAM: Dockerin type 1; KEGG: cce:Ccel_0752
                     glycoside hydrolase family 26"
                     /codon_start=1
                     /transl_table=11
                     /product="Dockerin type 1"
                     /protein_id="ADU73231.1"
                     /db_xref="GI:316939197"
                     /db_xref="GO:0046556"
                     /db_xref="InterPro:IPR018242"
                     /db_xref="InterPro:IPR018247"
                     /note="Derived using Geneious Prime 2025.1.3 'Annotate
                     from Database' based on nucleotide similarity"
     CDS             complement(148891..149874)
                     /locus_tag="Clo1313_0136"
                     /inference="protein motif:PFAM:PF04488"
                     /note="PFAM: glycosyltransferase sugar-binding region
                     containing DXD motif; KEGG: bfr:BF3652 putative
                     glycosyltransferase"
                     /codon_start=1
                     /transl_table=11
                     /product="glycosyltransferase sugar-binding region
                     containing DXD motif"
                     /protein_id="ADU73232.1"
                     /db_xref="GI:316939198"
                     /db_xref="InterPro:IPR007577"
                     /note="Derived using Geneious Prime 2025.1.3 'Annotate
                     from Database' based on nucleotide similarity"
     CDS             complement(149913..150947)
                     /locus_tag="Clo1313_0137"
                     /inference="protein motif:PFAM:PF04055"
                     /note="PFAM: Radical SAM domain protein; KEGG:
                     dhd:Dhaf_4173 radical SAM domain protein"
                     /codon_start=1
                     /transl_table=11
                     /product="Radical SAM domain protein"
                     /protein_id="ADU73233.1"
                     /db_xref="GI:316939199"
                     /db_xref="GO:0003824"
                     /db_xref="GO:0051536"
                     /db_xref="InterPro:IPR007197"
                     /note="Derived using Geneious Prime 2025.1.3 'Annotate
                     from Database' based on nucleotide similarity"
     CDS             complement(150944..151966)
                     /locus_tag="Clo1313_0138"
                     /inference="protein motif:PFAM:PF04055"
                     /note="PFAM: Radical SAM domain protein; KEGG:
                     dhd:Dhaf_4172 radical SAM domain protein"
                     /codon_start=1
                     /transl_table=11
                     /product="Radical SAM domain protein"
                     /protein_id="ADU73234.1"
                     /db_xref="GI:316939200"
                     /db_xref="GO:0003824"
                     /db_xref="GO:0051536"
                     /db_xref="InterPro:IPR007197"
                     /note="Derived using Geneious Prime 2025.1.3 'Annotate
                     from Database' based on nucleotide similarity"
     CDS             complement(152000..153025)
                     /locus_tag="Clo1313_0139"
                     /inference="protein motif:PFAM:PF04055"
                     /note="KEGG: dhd:Dhaf_4175 radical SAM domain protein;
                     PFAM: Radical SAM domain protein; SMART: Elongator protein
                     3/MiaB/NifB"
                     /codon_start=1
                     /transl_table=11
                     /product="Radical SAM domain protein"
                     /protein_id="ADU73235.1"
                     /db_xref="GI:316939201"
                     /db_xref="GO:0003824"
                     /db_xref="GO:0051536"
                     /db_xref="InterPro:IPR006638"
                     /db_xref="InterPro:IPR007197"
                     /note="Derived using Geneious Prime 2025.1.3 'Annotate
                     from Database' based on nucleotide similarity"
     CDS             complement(153009..154262)
                     /locus_tag="Clo1313_0140"
                     /inference="protein motif:PFAM:PF00534"
                     /note="PFAM: glycosyl transferase group 1; KEGG:
                     ppd:Ppro_3344 glycosyl transferase, group 1"
                     /codon_start=1
                     /transl_table=11
                     /product="glycosyl transferase group 1"
                     /protein_id="ADU73236.1"
                     /db_xref="GI:316939202"
                     /db_xref="InterPro:IPR001296"
                     /note="Derived using Geneious Prime 2025.1.3 'Annotate
                     from Database' based on nucleotide similarity"
     CDS             complement(154280..155431)
                     /locus_tag="Clo1313_0141"
                     /inference="protein motif:TFAM:TIGR01444"
                     /note="TIGRFAM: methyltransferase FkbM family; KEGG:
                     cbk:CLL_A2332 putative methyltransferase FkbM family"
                     /codon_start=1
                     /transl_table=11
                     /product="methyltransferase FkbM family"
                     /protein_id="ADU73237.1"
                     /db_xref="GI:316939203"
                     /db_xref="InterPro:IPR006342"
                     /note="Derived using Geneious Prime 2025.1.3 'Annotate
                     from Database' based on nucleotide similarity"
     CDS             complement(155586..156599)
                     /locus_tag="Clo1313_0142"
                     /inference="protein motif:PFAM:PF04055"
                     /note="PFAM: Radical SAM domain protein; KEGG:
                     dhd:Dhaf_4173 radical SAM domain protein"
                     /codon_start=1
                     /transl_table=11
                     /product="Radical SAM domain protein"
                     /protein_id="ADU73238.1"
                     /db_xref="GI:316939204"
                     /db_xref="GO:0003824"
                     /db_xref="GO:0051536"
                     /db_xref="InterPro:IPR007197"
                     /note="Derived using Geneious Prime 2025.1.3 'Annotate
                     from Database' based on nucleotide similarity"
     CDS             join(157427..157705,157704..158579)
                     /locus_tag="Clo1313_1104"
                     /inference="protein motif:PFAM:PF01527"
                     /ribosomal_slippage
                     /note="KEGG: cce:Ccel_1666 transposase IS3/IS911 family
                     protein; manually curated; PFAM: transposase IS3/IS911
                     family protein"
                     /codon_start=1
                     /transl_table=11
                     /product="transposase IS3/IS911 family protein"
                     /protein_id="ADU74168.1"
                     /db_xref="GI:316940134"
                     /db_xref="GO:0003677"
                     /db_xref="GO:0004803"
                     /db_xref="InterPro:IPR002514"
                     /note="Derived using Geneious Prime 2025.1.3 'Annotate
                     from Database' based on nucleotide similarity"
     CDS             join(157427..157705,557648..558523)
                     /locus_tag="Clo1313_1651"
                     /inference="protein motif:PFAM:PF01527"
                     /ribosomal_slippage
                     /note="KEGG: cce:Ccel_1666 transposase IS3/IS911 family
                     protein; manually curated; PFAM: transposase IS3/IS911
                     family protein"
                     /codon_start=1
                     /transl_table=11
                     /product="transposase IS3/IS911 family protein"
                     /protein_id="ADU74708.1"
                     /db_xref="GI:316940674"
                     /db_xref="GO:0003677"
                     /db_xref="GO:0004803"
                     /db_xref="InterPro:IPR002514"
                     /note="Derived using Geneious Prime 2025.1.3 'Annotate
                     from Database' based on nucleotide similarity"
     CDS             complement(159652..160569)
                     /locus_tag="Clo1313_0144"
                     /inference="protein motif:PFAM:PF01370"
                     /note="PFAM: NAD-dependent epimerase/dehydratase; KEGG:
                     mst:Msp_0537 nucleoside-diphosphate-sugar epimerase"
                     /codon_start=1
                     /transl_table=11
                     /product="NAD-dependent epimerase/dehydratase"
                     /protein_id="ADU73240.1"
                     /db_xref="GI:316939206"
                     /db_xref="GO:0003824"
                     /db_xref="GO:0050662"
                     /db_xref="InterPro:IPR001509"
                     /note="Derived using Geneious Prime 2025.1.3 'Annotate
                     from Database' based on nucleotide similarity"
     CDS             160936..162309
                     /locus_tag="Clo1313_0145"
                     /inference="protein motif:PFAM:PF01041"
                     /note="PFAM: DegT/DnrJ/EryC1/StrS aminotransferase; KEGG:
                     gem:GM21_3400 DegT/DnrJ/EryC1/StrS aminotransferase"
                     /codon_start=1
                     /transl_table=11
                     /product="DegT/DnrJ/EryC1/StrS aminotransferase"
                     /protein_id="ADU73241.1"
                     /db_xref="GI:316939207"
                     /db_xref="InterPro:IPR000653"
                     /note="Derived using Geneious Prime 2025.1.3 'Annotate
                     from Database' based on nucleotide similarity"
     CDS             162447..162995
                     /locus_tag="Clo1313_0146"
                     /EC_number="5.1.3.13"
                     /inference="protein motif:TFAM:TIGR01221"
                     /note="TIGRFAM: dTDP-4-dehydrorhamnose 3,5-epimerase;
                     KEGG: mar:MAE_10920 dTDP-4-dehydrorhamnose 3,5-epimerase;
                     PFAM: dTDP-4-dehydrorhamnose 35-epimerase related"
                     /codon_start=1
                     /transl_table=11
                     /product="dTDP-4-dehydrorhamnose 3,5-epimerase"
                     /protein_id="ADU73242.1"
                     /db_xref="GI:316939208"
                     /db_xref="GO:0008830"
                     /db_xref="InterPro:IPR000888"
                     /note="Derived using Geneious Prime 2025.1.3 'Annotate
                     from Database' based on nucleotide similarity"
     CDS             complement(163023..164162)
                     /locus_tag="Clo1313_0147"
                     /inference="protein motif:TFAM:TIGR02622"
                     /note="KEGG: cbk:CLL_A2337 CDP-glucose 4,6-dehydratase;
                     TIGRFAM: CDP-glucose 4,6-dehydratase; PFAM: NAD-dependent
                     epimerase/dehydratase"
                     /codon_start=1
                     /transl_table=11
                     /product="CDP-glucose 4,6-dehydratase"
                     /protein_id="ADU73243.1"
                     /db_xref="GI:316939209"
                     /db_xref="InterPro:IPR001509"
                     /db_xref="InterPro:IPR013445"
                     /note="Derived using Geneious Prime 2025.1.3 'Annotate
                     from Database' based on nucleotide similarity"
     CDS             complement(164238..165017)
                     /locus_tag="Clo1313_0148"
                     /EC_number="2.7.7.33"
                     /inference="protein motif:TFAM:TIGR02623"
                     /note="TIGRFAM: glucose-1-phosphate cytidylyltransferase;
                     KEGG: cbk:CLL_A2338 glucose-1-phosphate
                     cytidylyltransferase; PFAM: Nucleotidyl transferase"
                     /codon_start=1
                     /transl_table=11
                     /product="glucose-1-phosphate cytidylyltransferase"
                     /protein_id="ADU73244.1"
                     /db_xref="GI:316939210"
                     /db_xref="InterPro:IPR005835"
                     /db_xref="InterPro:IPR013446"
                     /note="Derived using Geneious Prime 2025.1.3 'Annotate
                     from Database' based on nucleotide similarity"
     CDS             complement(165319..167100)
                     /locus_tag="Clo1313_0149"
                     /inference="similar to AA sequence:KEGG:PFHG_02073"
                     /note="KEGG: pfh:PFHG_02073 conserved hypothetical
                     protein"
                     /codon_start=1
                     /transl_table=11
                     /product="hypothetical protein"
                     /protein_id="ADU73245.1"
                     /db_xref="GI:316939211"
                     /note="Derived using Geneious Prime 2025.1.3 'Annotate
                     from Database' based on nucleotide similarity"
     CDS             complement(167341..168564)
                     /locus_tag="Clo1313_0150"
                     /inference="protein motif:PFAM:PF00872"
                     /note="PFAM: transposase mutator type; KEGG:
                     tpd:Teth39_2032 transposase, mutator type"
                     /codon_start=1
                     /transl_table=11
                     /product="transposase mutator type"
                     /protein_id="ADU73246.1"
                     /db_xref="GI:316939212"
                     /db_xref="GO:0003677"
                     /db_xref="GO:0004803"
                     /db_xref="InterPro:IPR001207"
                     /note="Derived using Geneious Prime 2025.1.3 'Annotate
                     from Database' based on nucleotide similarity"
     CDS             complement(168709..169395)
                     /locus_tag="Clo1313_0151"
                     /inference="similar to AA sequence:KEGG:Sterm_3131"
                     /note="KEGG: str:Sterm_3131 hypothetical protein"
                     /codon_start=1
                     /transl_table=11
                     /product="hypothetical protein"
                     /protein_id="ADU73247.1"
                     /db_xref="GI:316939213"
                     /note="Derived using Geneious Prime 2025.1.3 'Annotate
                     from Database' based on nucleotide similarity"
     CDS             complement(170319..171680)
                     /locus_tag="Clo1313_0152"
                     /inference="protein motif:PFAM:PF04055"
                     /note="KEGG: dsy:DSY2850 hypothetical protein; PFAM:
                     Radical SAM domain protein; cobalamin B12-binding domain
                     protein; SMART: Elongator protein 3/MiaB/NifB"
                     /codon_start=1
                     /transl_table=11
                     /product="Radical SAM domain protein"
                     /protein_id="ADU73248.1"
                     /db_xref="GI:316939214"
                     /db_xref="GO:0003824"
                     /db_xref="GO:0031419"
                     /db_xref="GO:0046872"
                     /db_xref="GO:0051536"
                     /db_xref="InterPro:IPR006158"
                     /db_xref="InterPro:IPR006638"
                     /db_xref="InterPro:IPR007197"
                     /note="Derived using Geneious Prime 2025.1.3 'Annotate
                     from Database' based on nucleotide similarity"
     CDS             complement(171729..171899)
                     /locus_tag="Clo1313_0153"
                     /inference="protein motif:PFAM:PF07883"
                     /note="PFAM: Cupin 2 conserved barrel domain protein;
                     KEGG: cbb:CLD_0184 cupin domain-containing protein"
                     /codon_start=1
                     /transl_table=11
                     /product="Cupin 2 conserved barrel domain protein"
                     /protein_id="ADU73249.1"
                     /db_xref="GI:316939215"
                     /db_xref="InterPro:IPR013096"
                     /note="Derived using Geneious Prime 2025.1.3 'Annotate
                     from Database' based on nucleotide similarity"
     CDS             complement(172057..172731)
                     /locus_tag="Clo1313_0154"
                     /inference="similar to AA sequence:KEGG:Dhaf_4247"
                     /note="KEGG: dhd:Dhaf_4247 hypothetical protein"
                     /codon_start=1
                     /transl_table=11
                     /product="hypothetical protein"
                     /protein_id="ADU73250.1"
                     /db_xref="GI:316939216"
                     /note="Derived using Geneious Prime 2025.1.3 'Annotate
                     from Database' based on nucleotide similarity"
     CDS             complement(172872..173231)
                     /locus_tag="Clo1313_0155"
                     /inference="similar to AA sequence:KEGG:Cphy_0899"
                     /note="KEGG: cpy:Cphy_0899 hypothetical protein"
                     /codon_start=1
                     /transl_table=11
                     /product="hypothetical protein"
                     /protein_id="ADU73251.1"
                     /db_xref="GI:316939217"
                     /note="Derived using Geneious Prime 2025.1.3 'Annotate
                     from Database' based on nucleotide similarity"
     CDS             complement(173402..173611)
                     /locus_tag="Clo1313_0156"
                     /inference="similar to AA sequence:KEGG:Mbar_A0792"
                     /note="KEGG: mba:Mbar_A0792 acetyltransferase"
                     /codon_start=1
                     /transl_table=11
                     /product="hypothetical protein"
                     /protein_id="ADU73252.1"
                     /db_xref="GI:316939218"
                     /note="Derived using Geneious Prime 2025.1.3 'Annotate
                     from Database' based on nucleotide similarity"
     CDS             173974..176364
                     /locus_tag="Clo1313_0157"
                     /inference="similar to AA sequence:KEGG:Smon_0610"
                     /note="KEGG: smf:Smon_0610 hypothetical protein"
                     /codon_start=1
                     /transl_table=11
                     /product="hypothetical protein"
                     /protein_id="ADU73253.1"
                     /db_xref="GI:316939219"
                     /note="Derived using Geneious Prime 2025.1.3 'Annotate
                     from Database' based on nucleotide similarity"
     CDS             complement(177290..177910)
                     /locus_tag="Clo1313_0159"
                     /inference="similar to AA sequence:KEGG:TDE1630"
                     /note="KEGG: tde:TDE1630 hypothetical protein"
                     /codon_start=1
                     /transl_table=11
                     /product="hypothetical protein"
                     /protein_id="ADU73254.1"
                     /db_xref="GI:316939220"
                     /note="Derived using Geneious Prime 2025.1.3 'Annotate
                     from Database' based on nucleotide similarity"
     CDS             178414..179181
                     /locus_tag="Clo1313_0160"
                     /inference="protein motif:PFAM:PF00005"
                     /note="KEGG: dsy:DSY3395 hypothetical protein; PFAM: ABC
                     transporter related; SMART: AAA ATPase"
                     /codon_start=1
                     /transl_table=11
                     /product="ABC transporter related protein"
                     /protein_id="ADU73255.1"
                     /db_xref="GI:316939221"
                     /db_xref="GO:0005524"
                     /db_xref="GO:0016887"
                     /db_xref="InterPro:IPR003439"
                     /db_xref="InterPro:IPR003593"
                     /db_xref="InterPro:IPR017871"
                     /note="Derived using Geneious Prime 2025.1.3 'Annotate
                     from Database' based on nucleotide similarity"
     CDS             179174..179986
                     /locus_tag="Clo1313_0161"
                     /inference="protein motif:PFAM:PF00528"
                     /note="PFAM: binding-protein-dependent transport systems
                     inner membrane component; KEGG: dhd:Dhaf_4556
                     binding-protein-dependent transport systems inner membrane
                     component"
                     /codon_start=1
                     /transl_table=11
                     /product="binding-protein-dependent transport systems
                     inner membrane component"
                     /protein_id="ADU73256.1"
                     /db_xref="GI:316939222"
                     /db_xref="GO:0005215"
                     /db_xref="InterPro:IPR000515"
                     /note="Derived using Geneious Prime 2025.1.3 'Annotate
                     from Database' based on nucleotide similarity"
     CDS             180033..181043
                     /locus_tag="Clo1313_0162"
                     /inference="similar to AA sequence:KEGG:Ccel_0878"
                     /note="KEGG: cce:Ccel_0878 hypothetical protein"
                     /codon_start=1
                     /transl_table=11
                     /product="hypothetical protein"
                     /protein_id="ADU73257.1"
                     /db_xref="GI:316939223"
                     /note="Derived using Geneious Prime 2025.1.3 'Annotate
                     from Database' based on nucleotide similarity"
     CDS             181193..182485
                     /locus_tag="Clo1313_0163"
                     /inference="similar to AA sequence:KEGG:Aflv_1549"
                     /note="KEGG: afl:Aflv_1549 hypothetical protein"
                     /codon_start=1
                     /transl_table=11
                     /product="hypothetical protein"
                     /protein_id="ADU73258.1"
                     /db_xref="GI:316939224"
                     /note="Derived using Geneious Prime 2025.1.3 'Annotate
                     from Database' based on nucleotide similarity"
     CDS             complement(183233..184753)
                     /locus_tag="Clo1313_0165"
                     /inference="protein motif:PFAM:PF02541"
                     /note="KEGG: hmo:HM1_0233 exopolyphosphatase, putative;
                     PFAM: Ppx/GppA phosphatase; metal-dependent
                     phosphohydrolase HD sub domain; SMART: metal-dependent
                     phosphohydrolase HD region"
                     /codon_start=1
                     /transl_table=11
                     /product="Ppx/GppA phosphatase"
                     /protein_id="ADU73260.1"
                     /db_xref="GI:316939226"
                     /db_xref="InterPro:IPR003607"
                     /db_xref="InterPro:IPR003695"
                     /db_xref="InterPro:IPR006674"
                     /note="Derived using Geneious Prime 2025.1.3 'Annotate
                     from Database' based on nucleotide similarity"
     CDS             185107..186213
                     /locus_tag="Clo1313_0166"
                     /inference="protein motif:PFAM:PF00465"
                     /note="PFAM: iron-containing alcohol dehydrogenase; KEGG:
                     drm:Dred_2674 iron-containing alcohol dehydrogenase"
                     /codon_start=1
                     /transl_table=11
                     /product="iron-containing alcohol dehydrogenase"
                     /protein_id="ADU73261.1"
                     /db_xref="GI:316939227"
                     /db_xref="GO:0016491"
                     /db_xref="GO:0046872"
                     /db_xref="InterPro:IPR001670"
                     /note="Derived using Geneious Prime 2025.1.3 'Annotate
                     from Database' based on nucleotide similarity"
     CDS             186225..186710
                     /locus_tag="Clo1313_0167"
                     /inference="protein motif:TFAM:TIGR00040"
                     /note="TIGRFAM: phosphodiesterase, MJ0936 family; KEGG:
                     dau:Daud_0456 phosphodiesterase"
                     /codon_start=1
                     /transl_table=11
                     /product="phosphodiesterase, MJ0936 family"
                     /protein_id="ADU73262.1"
                     /db_xref="GI:316939228"
                     /db_xref="InterPro:IPR000979"
                     /note="Derived using Geneious Prime 2025.1.3 'Annotate
                     from Database' based on nucleotide similarity"
     CDS             186750..187931
                     /locus_tag="Clo1313_0168"
                     /EC_number="2.5.1.15"
                     /inference="protein motif:TFAM:TIGR01496"
                     /note="TIGRFAM: dihydropteroate synthase; KEGG:
                     tjr:TherJR_0210 dihydropteroate synthase; PFAM:
                     dihydropteroate synthase DHPS"
                     /codon_start=1
                     /transl_table=11
                     /product="dihydropteroate synthase"
                     /protein_id="ADU73263.1"
                     /db_xref="GI:316939229"
                     /db_xref="GO:0004156"
                     /db_xref="InterPro:IPR000489"
                     /db_xref="InterPro:IPR006390"
                     /note="Derived using Geneious Prime 2025.1.3 'Annotate
                     from Database' based on nucleotide similarity"
     CDS             187959..188336
                     /locus_tag="Clo1313_0169"
                     /EC_number="4.1.2.25"
                     /inference="protein motif:TFAM:TIGR00525"
                     /note="SMART: dihydroneopterin aldolase; TIGRFAM:
                     dihydroneopterin aldolase; KEGG: amt:Amet_2162
                     dihydroneopterin aldolase; PFAM: dihydroneopterin
                     aldolase"
                     /codon_start=1
                     /transl_table=11
                     /product="dihydroneopterin aldolase"
                     /protein_id="ADU73264.1"
                     /db_xref="GI:316939230"
                     /db_xref="GO:0004150"
                     /db_xref="InterPro:IPR006156"
                     /db_xref="InterPro:IPR006157"
                     /note="Derived using Geneious Prime 2025.1.3 'Annotate
                     from Database' based on nucleotide similarity"
     CDS             188326..188841
                     /locus_tag="Clo1313_0170"
                     /EC_number="2.7.6.3"
                     /inference="protein motif:TFAM:TIGR01498"
                     /note="TIGRFAM:
                     2-amino-4-hydroxy-6-hydroxymethyldihydropteridine
                     pyrophosphokinase; KEGG: tmt:Tmath_1994
                     2-amino-4-hydroxy-6-hydroxymethyldihydropteridine
                     pyrophosphokinase; PFAM:
                     78-dihydro-6-hydroxymethylpterin-pyrophosphokinase HPPK"
                     /codon_start=1
                     /transl_table=11
                     /product="2-amino-4-hydroxy-6-
                     hydroxymethyldihydropteridine pyrophosphokinase"
                     /protein_id="ADU73265.1"
                     /db_xref="GI:316939231"
                     /db_xref="GO:0003848"
                     /db_xref="InterPro:IPR000550"
                     /note="Derived using Geneious Prime 2025.1.3 'Annotate
                     from Database' based on nucleotide similarity"
     CDS             188910..189536
                     /locus_tag="Clo1313_0171"
                     /inference="similar to AA sequence:KEGG:Ccel_0133"
                     /note="KEGG: cce:Ccel_0133 hypothetical protein"
                     /codon_start=1
                     /transl_table=11
                     /product="hypothetical protein"
                     /protein_id="ADU73266.1"
                     /db_xref="GI:316939232"
                     /note="Derived using Geneious Prime 2025.1.3 'Annotate
                     from Database' based on nucleotide similarity"
     CDS             189540..190556
                     /locus_tag="Clo1313_0172"
                     /inference="protein motif:TFAM:TIGR00121"
                     /note="KEGG: cce:Ccel_0134 biotin/acetyl-CoA-carboxylase
                     ligase; TIGRFAM: biotin/acetyl-CoA-carboxylase ligase;
                     PFAM: biotin/lipoate A/B protein ligase; biotin protein
                     ligase domain protein"
                     /codon_start=1
                     /transl_table=11
                     /product="biotin/acetyl-CoA-carboxylase ligase"
                     /protein_id="ADU73267.1"
                     /db_xref="GI:316939233"
                     /db_xref="GO:0004077"
                     /db_xref="InterPro:IPR003142"
                     /db_xref="InterPro:IPR004143"
                     /db_xref="InterPro:IPR004408"
                     /note="Derived using Geneious Prime 2025.1.3 'Annotate
                     from Database' based on nucleotide similarity"
     CDS             190647..191435
                     /locus_tag="Clo1313_0173"
                     /inference="protein motif:PFAM:PF04909"
                     /note="PFAM: amidohydrolase 2; KEGG: csc:Csac_1139
                     amidohydrolase 2"
                     /codon_start=1
                     /transl_table=11
                     /product="amidohydrolase 2"
                     /protein_id="ADU73268.1"
                     /db_xref="GI:316939234"
                     /db_xref="GO:0003824"
                     /db_xref="InterPro:IPR006992"
                     /note="Derived using Geneious Prime 2025.1.3 'Annotate
                     from Database' based on nucleotide similarity"
     CDS             191529..192026
                     /locus_tag="Clo1313_0174"
                     /inference="similar to AA sequence:KEGG:Ccel_0135"
                     /note="KEGG: cce:Ccel_0135 hypothetical protein"
                     /codon_start=1
                     /transl_table=11
                     /product="hypothetical protein"
                     /protein_id="ADU73269.1"
                     /db_xref="GI:316939235"
                     /note="Derived using Geneious Prime 2025.1.3 'Annotate
                     from Database' based on nucleotide similarity"
     CDS             192048..192815
                     /locus_tag="Clo1313_0175"
                     /EC_number="2.7.1.33"
                     /inference="protein motif:TFAM:TIGR00671"
                     /note="TIGRFAM: transcriptional activator, Baf family;
                     KEGG: cce:Ccel_0136 pantothenate kinase; PFAM: Bvg
                     accessory factor"
                     /codon_start=1
                     /transl_table=11
                     /product="putative transcriptional acitvator, Baf family"
                     /protein_id="ADU73270.1"
                     /db_xref="GI:316939236"
                     /db_xref="GO:0016563"
                     /db_xref="InterPro:IPR004619"
                     /note="Derived using Geneious Prime 2025.1.3 'Annotate
                     from Database' based on nucleotide similarity"
     CDS             complement(192901..194259)
                     /locus_tag="Clo1313_0176"
                     /inference="similar to AA sequence:KEGG:Noc_1953"
                     /note="KEGG: noc:Noc_1953 hypothetical protein"
                     /codon_start=1
                     /transl_table=11
                     /product="hypothetical protein"
                     /protein_id="ADU73271.1"
                     /db_xref="GI:316939237"
                     /note="Derived using Geneious Prime 2025.1.3 'Annotate
                     from Database' based on nucleotide similarity"
     CDS             194672..196591
                     /locus_tag="Clo1313_0177"
                     /inference="protein motif:PFAM:PF00331"
                     /note="KEGG: bpu:BPUM_1560 glycoside hydrolase; PFAM:
                     glycoside hydrolase family 10; Carbohydrate-binding CenC
                     domain protein; Dockerin type 1; SMART: glycoside
                     hydrolase family 10"
                     /codon_start=1
                     /transl_table=11
                     /product="glycoside hydrolase family 10"
                     /protein_id="ADU73272.1"
                     /db_xref="GI:316939238"
                     /db_xref="GO:0016563"
                     /db_xref="InterPro:IPR001000"
                     /db_xref="InterPro:IPR002105"
                     /db_xref="InterPro:IPR003305"
                     /db_xref="InterPro:IPR018242"
                     /db_xref="InterPro:IPR018247"
                     /note="Derived using Geneious Prime 2025.1.3 'Annotate
                     from Database' based on nucleotide similarity"
     CDS             196817..197233
                     /locus_tag="Clo1313_0178"
                     /inference="similar to AA sequence:KEGG:mru_0930"
                     /note="KEGG: mru:mru_0930 hypothetical protein"
                     /codon_start=1
                     /transl_table=11
                     /product="hypothetical protein"
                     /protein_id="ADU73273.1"
                     /db_xref="GI:316939239"
                     /note="Derived using Geneious Prime 2025.1.3 'Annotate
                     from Database' based on nucleotide similarity"
     CDS             197284..197751
                     /locus_tag="Clo1313_0179"
                     /inference="similar to AA sequence:KEGG:Psta_2458"
                     /note="KEGG: psl:Psta_2458 hypothetical protein"
                     /codon_start=1
                     /transl_table=11
                     /product="hypothetical protein"
                     /protein_id="ADU73274.1"
                     /db_xref="GI:316939240"
                     /note="Derived using Geneious Prime 2025.1.3 'Annotate
                     from Database' based on nucleotide similarity"
     CDS             197856..198938
                     /locus_tag="Clo1313_0180"
                     /inference="protein motif:TFAM:TIGR00019"
                     /note="KEGG: cce:Ccel_0255 peptide chain release factor 1;
                     TIGRFAM: peptide chain release factor 1; PFAM: Class I
                     peptide chain release factor; PCRF domain protein"
                     /codon_start=1
                     /transl_table=11
                     /product="peptide chain release factor 1"
                     /protein_id="ADU73275.1"
                     /db_xref="GI:316939241"
                     /db_xref="GO:0016563"
                     /db_xref="InterPro:IPR000352"
                     /db_xref="InterPro:IPR004373"
                     /db_xref="InterPro:IPR005139"
                     /note="Derived using Geneious Prime 2025.1.3 'Annotate
                     from Database' based on nucleotide similarity"
     CDS             199005..199745
                     /locus_tag="Clo1313_0181"
                     /inference="protein motif:PFAM:PF02535"
                     /note="PFAM: zinc/iron permease; KEGG: cce:Ccel_0256
                     zinc/iron permease"
                     /codon_start=1
                     /transl_table=11
                     /product="zinc/iron permease"
                     /protein_id="ADU73276.1"
                     /db_xref="GI:316939242"
                     /db_xref="GO:0046873"
                     /db_xref="InterPro:IPR003689"
                     /note="Derived using Geneious Prime 2025.1.3 'Annotate
                     from Database' based on nucleotide similarity"
     CDS             199879..200934
                     /locus_tag="Clo1313_0182"
                     /inference="protein motif:TFAM:TIGR00057"
                     /note="KEGG: tte:TTE0145 putative translation factor
                     (SUA5); TIGRFAM: Sua5/YciO/YrdC/YwlC family protein; PFAM:
                     SUA5/yciO/yrdC domain; SUA5 domain-containing protein"
                     /codon_start=1
                     /transl_table=11
                     /product="Sua5/YciO/YrdC/YwlC family protein"
                     /protein_id="ADU73277.1"
                     /db_xref="GI:316939243"
                     /db_xref="InterPro:IPR004388"
                     /db_xref="InterPro:IPR005145"
                     /db_xref="InterPro:IPR006070"
                     /db_xref="InterPro:IPR010923"
                     /note="Derived using Geneious Prime 2025.1.3 'Annotate
                     from Database' based on nucleotide similarity"
     CDS             201001..201480
                     /locus_tag="Clo1313_0183"
                     /inference="protein motif:PFAM:PF01451"
                     /note="KEGG: cce:Ccel_0258 protein tyrosine phosphatase;
                     PFAM: Protein-tyrosine phosphatase, low molecular weight;
                     SMART: Protein-tyrosine phosphatase, low molecular weight"
                     /codon_start=1
                     /transl_table=11
                     /product="protein tyrosine phosphatase"
                     /protein_id="ADU73278.1"
                     /db_xref="GI:316939244"
                     /db_xref="GO:0004725"
                     /db_xref="InterPro:IPR000106"
                     /db_xref="InterPro:IPR017867"
                     /note="Derived using Geneious Prime 2025.1.3 'Annotate
                     from Database' based on nucleotide similarity"
     CDS             201578..202027
                     /locus_tag="Clo1313_0184"
                     /EC_number="5.3.1.6"
                     /inference="protein motif:TFAM:TIGR00689"
                     /note="TIGRFAM: sugar-phosphate isomerase, RpiB/LacA/LacB
                     family; ribose 5-phosphate isomerase B; KEGG:
                     cce:Ccel_0259 sugar-phosphate isomerase, RpiB/LacA/LacB
                     family; PFAM: Ribose/galactose isomerase"
                     /codon_start=1
                     /transl_table=11
                     /product="sugar-phosphate isomerase, RpiB/LacA/LacB
                     family"
                     /protein_id="ADU73279.1"
                     /db_xref="GI:316939245"
                     /db_xref="GO:0004751"
                     /db_xref="InterPro:IPR003500"
                     /db_xref="InterPro:IPR004785"
                     /note="Derived using Geneious Prime 2025.1.3 'Annotate
                     from Database' based on nucleotide similarity"
     CDS             202043..202672
                     /locus_tag="Clo1313_0185"
                     /inference="protein motif:TFAM:TIGR01091"
                     /note="KEGG: cce:Ccel_0260 uracil
                     phosphoribosyltransferase; TIGRFAM: uracil
                     phosphoribosyltransferase; PFAM:
                     phosphoribosyltransferase"
                     /codon_start=1
                     /transl_table=11
                     /product="uracil phosphoribosyltransferase"
                     /protein_id="ADU73280.1"
                     /db_xref="GI:316939246"
                     /db_xref="GO:0004845"
                     /db_xref="InterPro:IPR000836"
                     /db_xref="InterPro:IPR005765"
                     /note="Derived using Geneious Prime 2025.1.3 'Annotate
                     from Database' based on nucleotide similarity"
     CDS             202704..203165
                     /locus_tag="Clo1313_0186"
                     /inference="protein motif:PFAM:PF00383"
                     /note="KEGG: cce:Ccel_0261 CMP/dCMP deaminase
                     zinc-binding; manually curated; PFAM: CMP/dCMP deaminase
                     zinc-binding"
                     /codon_start=1
                     /transl_table=11
                     /product="CMP/dCMP deaminase zinc-binding protein"
                     /protein_id="ADU73281.1"
                     /db_xref="GI:316939247"
                     /db_xref="GO:0008270"
                     /db_xref="GO:0016787"
                     /db_xref="InterPro:IPR002125"
                     /db_xref="InterPro:IPR016473"
                     /note="Derived using Geneious Prime 2025.1.3 'Annotate
                     from Database' based on nucleotide similarity"
     CDS             203247..204377
                     /locus_tag="Clo1313_0187"
                     /inference="protein motif:PFAM:PF00953"
                     /note="PFAM: Glycosyl transferase, family 4, conserved
                     region; KEGG: cce:Ccel_0262 UDP-N-acetylglucosamine
                     2-epimerase"
                     /codon_start=1
                     /transl_table=11
                     /product="Glycosyl transferase, family 4, conserved
                     region"
                     /protein_id="ADU73282.1"
                     /db_xref="GI:316939248"
                     /db_xref="InterPro:IPR018480"
                     /db_xref="InterPro:IPR018481"
                     /note="Derived using Geneious Prime 2025.1.3 'Annotate
                     from Database' based on nucleotide similarity"
     CDS             204397..205551
                     /locus_tag="Clo1313_0188"
                     /EC_number="5.1.3.14"
                     /inference="protein motif:TFAM:TIGR00236"
                     /note="TIGRFAM: UDP-N-acetylglucosamine 2-epimerase; KEGG:
                     cce:Ccel_0262 UDP-N-acetylglucosamine 2-epimerase; PFAM:
                     UDP-N-acetylglucosamine 2-epimerase"
                     /codon_start=1
                     /transl_table=11
                     /product="UDP-N-acetylglucosamine 2-epimerase"
                     /protein_id="ADU73283.1"
                     /db_xref="GI:316939249"
                     /db_xref="GO:0008761"
                     /db_xref="InterPro:IPR003331"
                     /note="Derived using Geneious Prime 2025.1.3 'Annotate
                     from Database' based on nucleotide similarity"
     CDS             205850..206605
                     /locus_tag="Clo1313_0189"
                     /inference="protein motif:TFAM:TIGR01131"
                     /note="KEGG: cce:Ccel_0266 F0F1 ATP synthase subunit A;
                     TIGRFAM: ATP synthase F0, A subunit; PFAM: H+transporting
                     two-sector ATPase A subunit"
                     /codon_start=1
                     /transl_table=11
                     /product="ATP synthase F0, A subunit"
                     /protein_id="ADU73284.1"
                     /db_xref="GI:316939250"
                     /db_xref="GO:0015078"
                     /db_xref="InterPro:IPR000568"
                     /note="Derived using Geneious Prime 2025.1.3 'Annotate
                     from Database' based on nucleotide similarity"
     CDS             206618..206839
                     /locus_tag="Clo1313_0190"
                     /inference="protein motif:TFAM:TIGR01260"
                     /note="KEGG: cce:Ccel_0267 ATP synthase F0, C subunit;
                     TIGRFAM: ATP synthase F0, C subunit; PFAM: H+transporting
                     two-sector ATPase C subunit"
                     /codon_start=1
                     /transl_table=11
                     /product="ATP synthase F0, C subunit"
                     /protein_id="ADU73285.1"
                     /db_xref="GI:316939251"
                     /db_xref="GO:0015078"
                     /db_xref="InterPro:IPR000454"
                     /db_xref="InterPro:IPR002379"
                     /db_xref="InterPro:IPR005953"
                     /db_xref="InterPro:IPR020537"
                     /note="Derived using Geneious Prime 2025.1.3 'Annotate
                     from Database' based on nucleotide similarity"
     CDS             206913..207458
                     /locus_tag="Clo1313_0191"
                     /inference="protein motif:TFAM:TIGR01144"
                     /note="KEGG: cce:Ccel_0268 ATP synthase F0, B subunit;
                     TIGRFAM: ATP synthase F0, B subunit; PFAM: H+transporting
                     two-sector ATPase B/B' subunit"
                     /codon_start=1
                     /transl_table=11
                     /product="ATP synthase F0, B subunit"
                     /protein_id="ADU73286.1"
                     /db_xref="GI:316939252"
                     /db_xref="GO:0015078"
                     /db_xref="InterPro:IPR002146"
                     /db_xref="InterPro:IPR005864"
                     /note="Derived using Geneious Prime 2025.1.3 'Annotate
                     from Database' based on nucleotide similarity"
     CDS             207489..208055
                     /locus_tag="Clo1313_0192"
                     /inference="protein motif:TFAM:TIGR01145"
                     /note="KEGG: cce:Ccel_0269 ATP synthase F1, delta subunit;
                     TIGRFAM: ATP synthase F1, delta subunit; PFAM:
                     H+transporting two-sector ATPase delta (OSCP) subunit"
                     /codon_start=1
                     /transl_table=11
                     /product="ATP synthase F1, delta subunit"
                     /protein_id="ADU73287.1"
                     /db_xref="GI:316939253"
                     /db_xref="GO:0015078"
                     /db_xref="InterPro:IPR000711"
                     /note="Derived using Geneious Prime 2025.1.3 'Annotate
                     from Database' based on nucleotide similarity"
     CDS             209725..210612
                     /locus_tag="Clo1313_0194"
                     /inference="protein motif:TFAM:TIGR01146"
                     /note="KEGG: cce:Ccel_0271 F0F1 ATP synthase subunit
                     gamma; TIGRFAM: ATP synthase F1, gamma subunit; PFAM:
                     H+transporting two-sector ATPase gamma subunit"
                     /codon_start=1
                     /transl_table=11
                     /product="ATP synthase F1, gamma subunit"
                     /protein_id="ADU73289.1"
                     /db_xref="GI:316939255"
                     /db_xref="GO:0015078"
                     /db_xref="InterPro:IPR000131"
                     /note="Derived using Geneious Prime 2025.1.3 'Annotate
                     from Database' based on nucleotide similarity"
     CDS             210691..212085
                     /locus_tag="Clo1313_0195"
                     /inference="protein motif:TFAM:TIGR01039"
                     /note="TIGRFAM: ATP synthase F1, beta subunit; PFAM:
                     H+transporting two-sector ATPase alpha/beta subunit
                     central region; H+transporting two-sector ATPase
                     alpha/beta subunit domain protein; KEGG: cce:Ccel_0272
                     F0F1 ATP synthase subunit beta; SMART: AAA ATPase"
                     /codon_start=1
                     /transl_table=11
                     /product="ATP synthase F1, beta subunit"
                     /protein_id="ADU73290.1"
                     /db_xref="GI:316939256"
                     /db_xref="GO:0015078"
                     /db_xref="InterPro:IPR000194"
                     /db_xref="InterPro:IPR000793"
                     /db_xref="InterPro:IPR003593"
                     /db_xref="InterPro:IPR004100"
                     /db_xref="InterPro:IPR005722"
                     /db_xref="InterPro:IPR020003"
                     /note="Derived using Geneious Prime 2025.1.3 'Annotate
                     from Database' based on nucleotide similarity"
     CDS             212098..212505
                     /locus_tag="Clo1313_0196"
                     /inference="protein motif:TFAM:TIGR01216"
                     /note="KEGG: cce:Ccel_0273 ATP synthase F1, epsilon
                     subunit; TIGRFAM: ATP synthase F1, epsilon subunit; PFAM:
                     ATPase, F1 complex, delta/epsilon subunit-like"
                     /codon_start=1
                     /transl_table=11
                     /product="ATP synthase F1, epsilon subunit"
                     /protein_id="ADU73291.1"
                     /db_xref="GI:316939257"
                     /db_xref="GO:0015078"
                     /db_xref="InterPro:IPR001469"
                     /db_xref="InterPro:IPR020546"
                     /db_xref="InterPro:IPR020547"
                     /note="Derived using Geneious Prime 2025.1.3 'Annotate
                     from Database' based on nucleotide similarity"
     CDS             212976..214730
                     /locus_tag="Clo1313_0197"
                     /inference="similar to AA sequence:KEGG:RL1102"
                     /note="KEGG: rle:RL1102 hypothetical protein"
                     /codon_start=1
                     /transl_table=11
                     /product="hypothetical protein"
                     /protein_id="ADU73292.1"
                     /db_xref="GI:316939258"
                     /note="Derived using Geneious Prime 2025.1.3 'Annotate
                     from Database' based on nucleotide similarity"
     CDS             214907..219793
                     /locus_tag="Clo1313_0198"
                     /inference="protein motif:PFAM:PF00395"
                     /note="KEGG: cce:Ccel_0276 fibronectin, type III; PFAM:
                     S-layer domain-containing protein; SMART: Fibronectin type
                     III domain protein"
                     /codon_start=1
                     /transl_table=11
                     /product="S-layer domain-containing protein"
                     /protein_id="ADU73293.1"
                     /db_xref="GI:316939259"
                     /db_xref="InterPro:IPR001119"
                     /db_xref="InterPro:IPR003961"
                     /note="Derived using Geneious Prime 2025.1.3 'Annotate
                     from Database' based on nucleotide similarity"
     CDS             219809..223639
                     /locus_tag="Clo1313_0199"
                     /inference="similar to AA sequence:KEGG:Ccel_0277"
                     /note="KEGG: cce:Ccel_0277 fibronectin type III domain
                     protein"
                     /codon_start=1
                     /transl_table=11
                     /product="fibronectin type III domain protein"
                     /protein_id="ADU73294.1"
                     /db_xref="GI:316939260"
                     /db_xref="InterPro:IPR003961"
                     /note="Derived using Geneious Prime 2025.1.3 'Annotate
                     from Database' based on nucleotide similarity"
     CDS             223690..224550
                     /locus_tag="Clo1313_0200"
                     /inference="protein motif:PFAM:PF00395"
                     /note="PFAM: S-layer domain-containing protein; KEGG:
                     cce:Ccel_0278 S-layer domain protein"
                     /codon_start=1
                     /transl_table=11
                     /product="S-layer domain-containing protein"
                     /protein_id="ADU73295.1"
                     /db_xref="GI:316939261"
                     /db_xref="InterPro:IPR001119"
                     /note="Derived using Geneious Prime 2025.1.3 'Annotate
                     from Database' based on nucleotide similarity"
     CDS             224977..225729
                     /locus_tag="Clo1313_0201"
                     /inference="protein motif:PFAM:PF08680"
                     /note="PFAM: protein of unknown function DUF1779; KEGG:
                     cce:Ccel_0279 protein of unknown function DUF1779"
                     /codon_start=1
                     /transl_table=11
                     /product="protein of unknown function DUF1779"
                     /protein_id="ADU73296.1"
                     /db_xref="GI:316939262"
                     /db_xref="InterPro:IPR014794"
                     /note="Derived using Geneious Prime 2025.1.3 'Annotate
                     from Database' based on nucleotide similarity"
     CDS             225795..227063
                     /locus_tag="Clo1313_0202"
                     /inference="protein motif:TFAM:TIGR01072"
                     /note="KEGG: cce:Ccel_0280 UDP-N-acetylglucosamine
                     1-carboxyvinyltransferase; TIGRFAM:
                     UDP-N-acetylglucosamine 1-carboxyvinyltransferase; PFAM:
                     EPSP synthase (3-phosphoshikimate
                     1-carboxyvinyltransferase)"
                     /codon_start=1
                     /transl_table=11
                     /product="UDP-N-acetylglucosamine
                     1-carboxyvinyltransferase"
                     /protein_id="ADU73297.1"
                     /db_xref="GI:316939263"
                     /db_xref="GO:0016740"
                     /db_xref="InterPro:IPR001986"
                     /db_xref="InterPro:IPR005750"
                     /note="Derived using Geneious Prime 2025.1.3 'Annotate
                     from Database' based on nucleotide similarity"
     CDS             227354..228358
                     /locus_tag="Clo1313_0203"
                     /inference="protein motif:TFAM:TIGR02870"
                     /note="KEGG: cce:Ccel_0281 stage II sporulation protein D;
                     TIGRFAM: stage II sporulation protein D; SpoIID/LytB
                     domain protein; PFAM: Stage II sporulation protein D"
                     /codon_start=1
                     /transl_table=11
                     /product="stage II sporulation protein D"
                     /protein_id="ADU73298.1"
                     /db_xref="GI:316939264"
                     /db_xref="InterPro:IPR013486"
                     /db_xref="InterPro:IPR013693"
                     /db_xref="InterPro:IPR014225"
                     /note="Derived using Geneious Prime 2025.1.3 'Annotate
                     from Database' based on nucleotide similarity"
     CDS             228440..229360
                     /locus_tag="Clo1313_0204"
                     /inference="protein motif:PFAM:PF01551"
                     /note="PFAM: Peptidase M23; KEGG: amt:Amet_0360 peptidase
                     M23B"
                     /codon_start=1
                     /transl_table=11
                     /product="Peptidase M23"
                     /protein_id="ADU73299.1"
                     /db_xref="GI:316939265"
                     /db_xref="InterPro:IPR016047"
                     /note="Derived using Geneious Prime 2025.1.3 'Annotate
                     from Database' based on nucleotide similarity"
     CDS             229703..229966
                     /locus_tag="Clo1313_0205"
                     /inference="protein motif:TFAM:TIGR02844"
                     /note="TIGRFAM: sporulation transcriptional regulator
                     SpoIIID; KEGG: cpy:Cphy_0210 sporulation transcriptional
                     regulator SpoIIID"
                     /codon_start=1
                     /transl_table=11
                     /product="sporulation transcriptional regulator SpoIIID"
                     /protein_id="ADU73300.1"
                     /db_xref="GI:316939266"
                     /db_xref="InterPro:IPR014208"
                     /db_xref="InterPro:IPR018356"
                     /note="Derived using Geneious Prime 2025.1.3 'Annotate
                     from Database' based on nucleotide similarity"
     CDS             230136..231170
                     /locus_tag="Clo1313_0206"
                     /inference="protein motif:TFAM:TIGR00904"
                     /note="KEGG: cce:Ccel_3102 rod shape-determining protein
                     Mbl; TIGRFAM: cell shape determining protein, MreB/Mrl
                     family; PFAM: cell shape determining protein MreB/Mrl"
                     /codon_start=1
                     /transl_table=11
                     /product="cell shape determining protein, MreB/Mrl family"
                     /protein_id="ADU73301.1"
                     /db_xref="GI:316939267"
                     /db_xref="InterPro:IPR004753"
                     /note="Derived using Geneious Prime 2025.1.3 'Annotate
                     from Database' based on nucleotide similarity"
     CDS             231385..232164
                     /locus_tag="Clo1313_0207"
                     /inference="protein motif:TFAM:TIGR03506"
                     /note="KEGG: cce:Ccel_3101 protein of unknown function
                     DUF1078 domain protein; TIGRFAM: flagellar hook-basal body
                     protein; PFAM: protein of unknown function DUF1078 domain
                     protein; flagellar basal body rod protein"
                     /codon_start=1
                     /transl_table=11
                     /product="flagellar hook-basal body protein"
                     /protein_id="ADU73302.1"
                     /db_xref="GI:316939268"
                     /db_xref="InterPro:IPR001444"
                     /db_xref="InterPro:IPR010930"
                     /db_xref="InterPro:IPR020013"
                     /note="Derived using Geneious Prime 2025.1.3 'Annotate
                     from Database' based on nucleotide similarity"
     CDS             232178..232978
                     /locus_tag="Clo1313_0208"
                     /inference="protein motif:TFAM:TIGR03506"
                     /note="KEGG: cce:Ccel_3100 protein of unknown function
                     DUF1078 domain protein; TIGRFAM: flagellar hook-basal body
                     protein; flagellar basal-body rod protein FlgG; PFAM:
                     protein of unknown function DUF1078 domain protein;
                     flagellar basal body rod protein"
                     /codon_start=1
                     /transl_table=11
                     /product="flagellar hook-basal body protein"
                     /protein_id="ADU73303.1"
                     /db_xref="GI:316939269"
                     /db_xref="InterPro:IPR001444"
                     /db_xref="InterPro:IPR010930"
                     /db_xref="InterPro:IPR012834"
                     /db_xref="InterPro:IPR019776"
                     /db_xref="InterPro:IPR020013"
                     /note="Derived using Geneious Prime 2025.1.3 'Annotate
                     from Database' based on nucleotide similarity"
     CDS             233046..233396
                     /locus_tag="Clo1313_0209"
                     /inference="protein motif:PFAM:PF10135"
                     /note="PFAM: Flagellar protein FlgJ-like; KEGG:
                     cce:Ccel_3099 hypothetical protein"
                     /codon_start=1
                     /transl_table=11
                     /product="Flagellar protein FlgJ-like protein"
                     /protein_id="ADU73304.1"
                     /db_xref="GI:316939270"
                     /db_xref="InterPro:IPR019301"
                     /note="Derived using Geneious Prime 2025.1.3 'Annotate
                     from Database' based on nucleotide similarity"
     CDS             233448..234596
                     /locus_tag="Clo1313_0210"
                     /inference="similar to AA sequence:KEGG:Ccel_3098"
                     /note="KEGG: cce:Ccel_3098 exopolysaccharide biosynthesis
                     protein"
                     /codon_start=1
                     /transl_table=11
                     /product="exopolysaccharide biosynthesis protein"
                     /protein_id="ADU73305.1"
                     /db_xref="GI:316939271"
                     /note="Derived using Geneious Prime 2025.1.3 'Annotate
                     from Database' based on nucleotide similarity"
     CDS             complement(234694..235044)
                     /locus_tag="Clo1313_0211"
                     /inference="similar to AA sequence:KEGG:BT_1466"
                     /note="KEGG: bth:BT_1466 ABC transporter ATP-binding
                     protein"
                     /codon_start=1
                     /transl_table=11
                     /product="ABC transporter ATP-binding protein"
                     /protein_id="ADU73306.1"
                     /db_xref="GI:316939272"
                     /note="Derived using Geneious Prime 2025.1.3 'Annotate
                     from Database' based on nucleotide similarity"
     CDS             235943..236383
                     /locus_tag="Clo1313_0213"
                     /inference="protein motif:TFAM:TIGR01750"
                     /note="KEGG: cce:Ccel_3097 (3R)-hydroxymyristoyl-ACP
                     dehydratase; TIGRFAM:
                     beta-hydroxyacyl-(acyl-carrier-protein) dehydratase FabZ;
                     PFAM: Beta-hydroxyacyl-(acyl-carrier-protein) dehydratase
                     FabA/FabZ"
                     /codon_start=1
                     /transl_table=11
                     /product="beta-hydroxyacyl-(acyl-carrier-protein)
                     dehydratase FabZ"
                     /protein_id="ADU73307.1"
                     /db_xref="GI:316939273"
                     /db_xref="GO:0016836"
                     /db_xref="InterPro:IPR010084"
                     /db_xref="InterPro:IPR013114"
                     /note="Derived using Geneious Prime 2025.1.3 'Annotate
                     from Database' based on nucleotide similarity"
     CDS             complement(236486..237895)
                     /locus_tag="Clo1313_0214"
                     /inference="protein motif:TFAM:TIGR01082"
                     /note="KEGG: cce:Ccel_3096 UDP-N-acetylmuramate--L-alanine
                     ligase; TIGRFAM: UDP-N-acetylmuramate/alanine ligase;
                     PFAM: Mur ligase middle domain protein; cytoplasmic
                     peptidoglycan synthetase domain protein"
                     /codon_start=1
                     /transl_table=11
                     /product="UDP-N-acetylmuramate/alanine ligase"
                     /protein_id="ADU73308.1"
                     /db_xref="GI:316939274"
                     /db_xref="GO:0005524"
                     /db_xref="GO:0008763"
                     /db_xref="InterPro:IPR000713"
                     /db_xref="InterPro:IPR004101"
                     /db_xref="InterPro:IPR005758"
                     /db_xref="InterPro:IPR013221"
                     /note="Derived using Geneious Prime 2025.1.3 'Annotate
                     from Database' based on nucleotide similarity"
     CDS             238293..239111
                     /locus_tag="Clo1313_0215"
                     /inference="protein motif:TFAM:TIGR01743"
                     /note="KEGG: cce:Ccel_3095 pur operon repressor; TIGRFAM:
                     pur operon repressor; PFAM: purine repressor ;
                     phosphoribosyltransferase"
                     /codon_start=1
                     /transl_table=11
                     /product="purine operon repressor, PurR"
                     /protein_id="ADU73309.1"
                     /db_xref="GI:316939275"
                     /db_xref="GO:0003677"
                     /db_xref="GO:0016564"
                     /db_xref="InterPro:IPR000836"
                     /db_xref="InterPro:IPR010078"
                     /db_xref="InterPro:IPR015265"
                     /note="Derived using Geneious Prime 2025.1.3 'Annotate
                     from Database' based on nucleotide similarity"
     CDS             239309..239593
                     /locus_tag="Clo1313_0216"
                     /inference="protein motif:PFAM:PF04026"
                     /note="PFAM: SpoVG family protein; KEGG: clj:CLJU_c41790
                     putative stage V sporulation protein G"
                     /codon_start=1
                     /transl_table=11
                     /product="SpoVG family protein"
                     /protein_id="ADU73310.1"
                     /db_xref="GI:316939276"
                     /db_xref="InterPro:IPR007170"
                     /note="Derived using Geneious Prime 2025.1.3 'Annotate
                     from Database' based on nucleotide similarity"
     CDS             240072..241457
                     /locus_tag="Clo1313_0217"
                     /inference="protein motif:TFAM:TIGR01173"
                     /note="KEGG: tte:TTE2572 N-acetylglucosamine-1-phosphate
                     uridyltransferase; TIGRFAM: UDP-N-acetylglucosamine
                     pyrophosphorylase; PFAM: Nucleotidyl transferase;
                     4-diphosphocytidyl-2C-methyl-D-erythritol synthase;
                     transferase hexapeptide repeat containing protein"
                     /codon_start=1
                     /transl_table=11
                     /product="UDP-N-acetylglucosamine pyrophosphorylase"
                     /protein_id="ADU73311.1"
                     /db_xref="GI:316939277"
                     /db_xref="GO:0000287"
                     /db_xref="GO:0003977"
                     /db_xref="GO:0019134"
                     /db_xref="InterPro:IPR001228"
                     /db_xref="InterPro:IPR001451"
                     /db_xref="InterPro:IPR005835"
                     /db_xref="InterPro:IPR005882"
                     /note="Derived using Geneious Prime 2025.1.3 'Annotate
                     from Database' based on nucleotide similarity"
     CDS             241516..242478
                     /locus_tag="Clo1313_0218"
                     /EC_number="2.7.6.1"
                     /inference="protein motif:TFAM:TIGR01251"
                     /note="TIGRFAM: ribose-phosphate pyrophosphokinase; KEGG:
                     cce:Ccel_3092 ribose-phosphate pyrophosphokinase; PFAM:
                     phosphoribosyltransferase"
                     /codon_start=1
                     /transl_table=11
                     /product="ribose-phosphate pyrophosphokinase"
                     /protein_id="ADU73312.1"
                     /db_xref="GI:316939278"
                     /db_xref="GO:0000287"
                     /db_xref="GO:0004749"
                     /db_xref="InterPro:IPR000836"
                     /db_xref="InterPro:IPR005946"
                     /note="Derived using Geneious Prime 2025.1.3 'Annotate
                     from Database' based on nucleotide similarity"
     CDS             242742..243311
                     /locus_tag="Clo1313_0219"
                     /EC_number="3.1.1.29"
                     /inference="protein motif:TFAM:TIGR00447"
                     /note="TIGRFAM: peptidyl-tRNA hydrolase; KEGG:
                     cce:Ccel_3091 peptidyl-tRNA hydrolase; PFAM: peptidyl-tRNA
                     hydrolase"
                     /codon_start=1
                     /transl_table=11
                     /product="peptidyl-tRNA hydrolase"
                     /protein_id="ADU73313.1"
                     /db_xref="GI:316939279"
                     /db_xref="GO:0004045"
                     /db_xref="InterPro:IPR001328"
                     /db_xref="InterPro:IPR018171"
                     /note="Derived using Geneious Prime 2025.1.3 'Annotate
                     from Database' based on nucleotide similarity"
     CDS             243339..246875
                     /locus_tag="Clo1313_0220"
                     /inference="protein motif:TFAM:TIGR00580"
                     /note="TIGRFAM: transcription-repair coupling factor;
                     PFAM: TRCF domain protein; transcription factor CarD;
                     DEAD/DEAH box helicase domain protein; helicase domain
                     protein; KEGG: cce:Ccel_3090 transcription-repair coupling
                     factor; SMART: DEAD-like helicase ; helicase domain
                     protein"
                     /codon_start=1
                     /transl_table=11
                     /product="transcription-repair coupling factor"
                     /protein_id="ADU73314.1"
                     /db_xref="GI:316939280"
                     /db_xref="GO:0003684"
                     /db_xref="GO:0004386"
                     /db_xref="GO:0005524"
                     /db_xref="InterPro:IPR001650"
                     /db_xref="InterPro:IPR003711"
                     /db_xref="InterPro:IPR004576"
                     /db_xref="InterPro:IPR005118"
                     /db_xref="InterPro:IPR011545"
                     /db_xref="InterPro:IPR014001"
                     /db_xref="InterPro:IPR014021"
                     /note="Derived using Geneious Prime 2025.1.3 'Annotate
                     from Database' based on nucleotide similarity"
     CDS             247043..248137
                     /locus_tag="Clo1313_0221"
                     /inference="similar to AA sequence:KEGG:Ccel_3089"
                     /note="KEGG: cce:Ccel_3089 PpiC-type peptidyl-prolyl
                     cis-trans isomerase"
                     /codon_start=1
                     /transl_table=11
                     /product="PpiC-type peptidyl-prolyl cis-trans isomerase"
                     /protein_id="ADU73315.1"
                     /db_xref="GI:316939281"
                     /db_xref="InterPro:IPR000297"
                     /note="Derived using Geneious Prime 2025.1.3 'Annotate
                     from Database' based on nucleotide similarity"
     CDS             248397..248495
                     /locus_tag="Clo1313_0222"
                     /inference="similar to AA sequence:KEGG:Geob_1163"
                     /note="KEGG: geo:Geob_1163 transcriptional regulator, AraC
                     family"
                     /codon_start=1
                     /transl_table=11
                     /product="transcriptional regulator, AraC family"
                     /protein_id="ADU73316.1"
                     /db_xref="GI:316939282"
                     /note="Derived using Geneious Prime 2025.1.3 'Annotate
                     from Database' based on nucleotide similarity"
     CDS             248474..249088
                     /locus_tag="Clo1313_0223"
                     /inference="protein motif:PFAM:PF00165"
                     /note="KEGG: geo:Geob_1163 transcriptional regulator, AraC
                     family; PFAM: helix-turn-helix- domain containing protein
                     AraC type; SMART: Helix-turn-helix, AraC domain"
                     /codon_start=1
                     /transl_table=11
                     /product="transcriptional regulator, AraC family"
                     /protein_id="ADU73317.1"
                     /db_xref="GI:316939283"
                     /db_xref="GO:0003700"
                     /db_xref="GO:0043565"
                     /db_xref="InterPro:IPR000005"
                     /db_xref="InterPro:IPR018060"
                     /db_xref="InterPro:IPR018062"
                     /db_xref="InterPro:IPR020449"
                     /note="Derived using Geneious Prime 2025.1.3 'Annotate
                     from Database' based on nucleotide similarity"
     CDS             249198..249632
                     /locus_tag="Clo1313_0224"
                     /inference="protein motif:PFAM:PF01243"
                     /note="PFAM: pyridoxamine 5'-phosphate oxidase-related
                     FMN-binding; KEGG: geo:Geob_1162 pyridoxamine 5'-phosphate
                     oxidase-related FMN-binding"
                     /codon_start=1
                     /transl_table=11
                     /product="pyridoxamine 5'-phosphate oxidase-related
                     FMN-binding protein"
                     /protein_id="ADU73318.1"
                     /db_xref="GI:316939284"
                     /db_xref="GO:0010181"
                     /db_xref="InterPro:IPR011576"
                     /note="Derived using Geneious Prime 2025.1.3 'Annotate
                     from Database' based on nucleotide similarity"
     CDS             complement(249935..251473)
                     /locus_tag="Clo1313_0225"
                     /inference="protein motif:TFAM:TIGR01695"
                     /note="KEGG: cdf:CD1499 putative membrane protein
                     (virulence factor (MviN) homologue); TIGRFAM: integral
                     membrane protein MviN; PFAM: virulence factor MVIN family
                     protein"
                     /codon_start=1
                     /transl_table=11
                     /product="integral membrane protein MviN"
                     /protein_id="ADU73319.1"
                     /db_xref="GI:316939285"
                     /db_xref="InterPro:IPR004268"
                     /note="Derived using Geneious Prime 2025.1.3 'Annotate
                     from Database' based on nucleotide similarity"
     CDS             complement(251496..252620)
                     /locus_tag="Clo1313_0226"
                     /inference="protein motif:PFAM:PF00534"
                     /note="PFAM: glycosyl transferase group 1; KEGG:
                     tye:THEYE_A0425 glycosyl transferase, group 1"
                     /codon_start=1
                     /transl_table=11
                     /product="glycosyl transferase group 1"
                     /protein_id="ADU73320.1"
                     /db_xref="GI:316939286"
                     /db_xref="InterPro:IPR001296"
                     /note="Derived using Geneious Prime 2025.1.3 'Annotate
                     from Database' based on nucleotide similarity"
     CDS             complement(252571..253857)
                     /locus_tag="Clo1313_0227"
                     /inference="protein motif:PFAM:PF04932"
                     /note="PFAM: O-antigen polymerase; KEGG: nam:NAMH_1715
                     O-antigen polymerase family"
                     /codon_start=1
                     /transl_table=11
                     /product="O-antigen polymerase"
                     /protein_id="ADU73321.1"
                     /db_xref="GI:316939287"
                     /db_xref="InterPro:IPR007016"
                     /note="Derived using Geneious Prime 2025.1.3 'Annotate
                     from Database' based on nucleotide similarity"
     CDS             complement(253902..254594)
                     /locus_tag="Clo1313_0228"
                     /inference="protein motif:PFAM:PF02348"
                     /note="PFAM: acylneuraminate cytidylyltransferase; KEGG:
                     tnp:Tnap_0416 acylneuraminate cytidylyltransferase"
                     /codon_start=1
                     /transl_table=11
                     /product="acylneuraminate cytidylyltransferase"
                     /protein_id="ADU73322.1"
                     /db_xref="GI:316939288"
                     /db_xref="InterPro:IPR003329"
                     /note="Derived using Geneious Prime 2025.1.3 'Annotate
                     from Database' based on nucleotide similarity"
     CDS             complement(254591..255766)
                     /locus_tag="Clo1313_0229"
                     /EC_number="5.1.3.14"
                     /inference="protein motif:TFAM:TIGR03568"
                     /note="TIGRFAM: UDP-N-acetyl-D-glucosamine 2-epimerase,
                     UDP-hydrolysing; KEGG: hor:Hore_16940
                     UDP-N-acetylglucosamine 2-epimerase; PFAM:
                     UDP-N-acetylglucosamine 2-epimerase"
                     /codon_start=1
                     /transl_table=11
                     /product="UDP-N-acetyl-D-glucosamine 2-epimerase,
                     UDP-hydrolysing"
                     /protein_id="ADU73323.1"
                     /db_xref="GI:316939289"
                     /db_xref="InterPro:IPR003331"
                     /db_xref="InterPro:IPR020004"
                     /note="Derived using Geneious Prime 2025.1.3 'Annotate
                     from Database' based on nucleotide similarity"
     CDS             complement(255763..256755)
                     /locus_tag="Clo1313_0230"
                     /EC_number="2.5.1.56"
                     /inference="protein motif:TFAM:TIGR03569"
                     /note="TIGRFAM: N-acetylneuraminate synthase; KEGG:
                     pmx:PERMA_1627 N-acetylneuraminate synthase; PFAM:
                     N-acetylneuraminic acid synthase domain; SAF domain
                     protein"
                     /codon_start=1
                     /transl_table=11
                     /product="N-acetylneuraminate synthase"
                     /protein_id="ADU73324.1"
                     /db_xref="GI:316939290"
                     /db_xref="InterPro:IPR006190"
                     /db_xref="InterPro:IPR013132"
                     /db_xref="InterPro:IPR013974"
                     /db_xref="InterPro:IPR020007"
                     /note="Derived using Geneious Prime 2025.1.3 'Annotate
                     from Database' based on nucleotide similarity"
     CDS             complement(256752..257396)
                     /locus_tag="Clo1313_0231"
                     /inference="protein motif:TFAM:TIGR03570"
                     /note="TIGRFAM: sugar O-acyltransferase, sialic acid
                     O-acetyltransferase NeuD family; KEGG: ckr:CKR_2187
                     hypothetical protein"
                     /codon_start=1
                     /transl_table=11
                     /product="sugar O-acyltransferase, sialic acid
                     O-acetyltransferase NeuD family"
                     /protein_id="ADU73325.1"
                     /db_xref="GI:316939291"
                     /db_xref="InterPro:IPR001451"
                     /db_xref="InterPro:IPR018357"
                     /db_xref="InterPro:IPR020019"
                     /note="Derived using Geneious Prime 2025.1.3 'Annotate
                     from Database' based on nucleotide similarity"
     CDS             complement(257389..258435)
                     /locus_tag="Clo1313_0232"
                     /inference="protein motif:PFAM:PF00483"
                     /note="PFAM: Nucleotidyl transferase; CBS domain
                     containing protein; KEGG: cbt:CLH_1461 nucleotidyl
                     transferase"
                     /codon_start=1
                     /transl_table=11
                     /product="Nucleotidyl transferase"
                     /protein_id="ADU73326.1"
                     /db_xref="GI:316939292"
                     /db_xref="GO:0016779"
                     /db_xref="InterPro:IPR000644"
                     /db_xref="InterPro:IPR005835"
                     /note="Derived using Geneious Prime 2025.1.3 'Annotate
                     from Database' based on nucleotide similarity"
     CDS             complement(258440..259609)
                     /locus_tag="Clo1313_0233"
                     /inference="protein motif:PFAM:PF01041"
                     /note="PFAM: DegT/DnrJ/EryC1/StrS aminotransferase; KEGG:
                     cbt:CLH_1450 DegT/DnrJ/EryC1/StrS aminotransferase"
                     /codon_start=1
                     /transl_table=11
                     /product="DegT/DnrJ/EryC1/StrS aminotransferase"
                     /protein_id="ADU73327.1"
                     /db_xref="GI:316939293"
                     /db_xref="InterPro:IPR000653"
                     /note="Derived using Geneious Prime 2025.1.3 'Annotate
                     from Database' based on nucleotide similarity"
     CDS             complement(259625..260605)
                     /locus_tag="Clo1313_0234"
                     /inference="protein motif:PFAM:PF01370"
                     /note="PFAM: NAD-dependent epimerase/dehydratase; KEGG:
                     cbt:CLH_1449 NAD-dependent epimerase/dehydratase"
                     /codon_start=1
                     /transl_table=11
                     /product="NAD-dependent epimerase/dehydratase"
                     /protein_id="ADU73328.1"
                     /db_xref="GI:316939294"
                     /db_xref="GO:0003824"
                     /db_xref="GO:0050662"
                     /db_xref="InterPro:IPR001509"
                     /note="Derived using Geneious Prime 2025.1.3 'Annotate
                     from Database' based on nucleotide similarity"
     CDS             complement(260620..261837)
                     /locus_tag="Clo1313_0235"
                     /inference="protein motif:PFAM:PF05159"
                     /note="PFAM: Capsule polysaccharide biosynthesis protein;
                     KEGG: syg:sync_0184 hypothetical protein"
                     /codon_start=1
                     /transl_table=11
                     /product="Capsule polysaccharide biosynthesis protein"
                     /protein_id="ADU73329.1"
                     /db_xref="GI:316939295"
                     /db_xref="InterPro:IPR007833"
                     /note="Derived using Geneious Prime 2025.1.3 'Annotate
                     from Database' based on nucleotide similarity"
     CDS             complement(261840..262766)
                     /locus_tag="Clo1313_0236"
                     /inference="protein motif:PFAM:PF02222"
                     /note="PFAM: ATP-dependent carboxylate-amine ligase domain
                     protein ATP-grasp; KEGG: pmo:Pmob_1700 carbamoyl-phosphate
                     synthase, large subunit"
                     /codon_start=1
                     /transl_table=11
                     /product="ATP-dependent carboxylate-amine ligase domain
                     protein ATP-grasp"
                     /protein_id="ADU73330.1"
                     /db_xref="GI:316939296"
                     /db_xref="InterPro:IPR002332"
                     /db_xref="InterPro:IPR003135"
                     /db_xref="InterPro:IPR011761"
                     /note="Derived using Geneious Prime 2025.1.3 'Annotate
                     from Database' based on nucleotide similarity"
     CDS             complement(262783..263391)
                     /locus_tag="Clo1313_0237"
                     /inference="protein motif:PFAM:PF02397"
                     /note="PFAM: sugar transferase; KEGG: dtu:Dtur_0890
                     exopolysaccharide biosynthesis polyprenyl
                     glycosylphosphotransferase"
                     /codon_start=1
                     /transl_table=11
                     /product="sugar transferase"
                     /protein_id="ADU73331.1"
                     /db_xref="GI:316939297"
                     /db_xref="InterPro:IPR003362"
                     /note="Derived using Geneious Prime 2025.1.3 'Annotate
                     from Database' based on nucleotide similarity"
     CDS             complement(263403..264230)
                     /locus_tag="Clo1313_0238"
                     /inference="protein motif:PFAM:PF03328"
                     /note="PFAM: HpcH/HpaI aldolase; KEGG: mvn:Mevan_0407
                     HpcH/HpaI aldolase"
                     /codon_start=1
                     /transl_table=11
                     /product="HpcH/HpaI aldolase"
                     /protein_id="ADU73332.1"
                     /db_xref="GI:316939298"
                     /db_xref="GO:0016830"
                     /db_xref="InterPro:IPR005000"
                     /note="Derived using Geneious Prime 2025.1.3 'Annotate
                     from Database' based on nucleotide similarity"
     CDS             complement(264446..266269)
                     /locus_tag="Clo1313_0239"
                     /inference="protein motif:PFAM:PF02719"
                     /note="PFAM: polysaccharide biosynthesis protein CapD;
                     KEGG: cbf:CLI_3168 exopolysaccharide biosynthesis protein"
                     /codon_start=1
                     /transl_table=11
                     /product="polysaccharide biosynthesis protein CapD"
                     /protein_id="ADU73333.1"
                     /db_xref="GI:316939299"
                     /db_xref="InterPro:IPR003869"
                     /note="Derived using Geneious Prime 2025.1.3 'Annotate
                     from Database' based on nucleotide similarity"
     CDS             266577..266909
                     /locus_tag="Clo1313_0240"
                     /inference="similar to AA sequence:KEGG:CLL_A0963"
                     /note="KEGG: cbk:CLL_A0963 hypothetical protein"
                     /codon_start=1
                     /transl_table=11
                     /product="hypothetical protein"
                     /protein_id="ADU73334.1"
                     /db_xref="GI:316939300"
                     /note="Derived using Geneious Prime 2025.1.3 'Annotate
                     from Database' based on nucleotide similarity"
     CDS             267074..267745
                     /locus_tag="Clo1313_0241"
                     /inference="protein motif:PFAM:PF02706"
                     /note="PFAM: lipopolysaccharide biosynthesis protein;
                     KEGG: dae:Dtox_4108 lipopolysaccharide biosynthesis
                     protein"
                     /codon_start=1
                     /transl_table=11
                     /product="lipopolysaccharide biosynthesis protein"
                     /protein_id="ADU73335.1"
                     /db_xref="GI:316939301"
                     /db_xref="InterPro:IPR003856"
                     /note="Derived using Geneious Prime 2025.1.3 'Annotate
                     from Database' based on nucleotide similarity"
     CDS             267758..268507
                     /locus_tag="Clo1313_0242"
                     /EC_number="2.7.10.2"
                     /inference="protein motif:TFAM:TIGR01007"
                     /note="KEGG: clj:CLJU_c05160 putative exopolysaccharide
                     biosynthesis protein; TIGRFAM: capsular exopolysaccharide
                     family"
                     /codon_start=1
                     /transl_table=11
                     /product="capsular exopolysaccharide family"
                     /protein_id="ADU73336.1"
                     /db_xref="GI:316939302"
                     /db_xref="GO:0030234"
                     /db_xref="InterPro:IPR005702"
                     /note="Derived using Geneious Prime 2025.1.3 'Annotate
                     from Database' based on nucleotide similarity"
     CDS             268500..269210
                     /locus_tag="Clo1313_0243"
                     /EC_number="3.1.3.48"
                     /inference="protein motif:PRIAM:3.1.3.48"
                     /note="KEGG: sca:Sca_0832 putative phosphotyrosine-protein
                     phosphatase (capsular polysaccharide biosynthesis); PFAM:
                     PHP domain protein"
                     /codon_start=1
                     /transl_table=11
                     /product="Protein-tyrosine-phosphatase"
                     /protein_id="ADU73337.1"
                     /db_xref="GI:316939303"
                     /db_xref="InterPro:IPR004013"
                     /db_xref="InterPro:IPR016667"
                     /note="Derived using Geneious Prime 2025.1.3 'Annotate
                     from Database' based on nucleotide similarity"
     CDS             269546..270097
                     /locus_tag="Clo1313_0244"
                     /inference="protein motif:TFAM:TIGR02851"
                     /note="KEGG: cce:Ccel_3088 transcriptional regulator, AbrB
                     family; TIGRFAM: stage V sporulation protein T;
                     transcriptional regulator, AbrB family; PFAM: SpoVT/AbrB
                     domain-containing protein"
                     /codon_start=1
                     /transl_table=11
                     /product="stage V sporulation protein T"
                     /protein_id="ADU73338.1"
                     /db_xref="GI:316939304"
                     /db_xref="InterPro:IPR006339"
                     /db_xref="InterPro:IPR007159"
                     /db_xref="InterPro:IPR014213"
                     /note="Derived using Geneious Prime 2025.1.3 'Annotate
                     from Database' based on nucleotide similarity"
     CDS             270328..271113
                     /locus_tag="Clo1313_0245"
                     /inference="protein motif:TFAM:TIGR00444"
                     /note="KEGG: cce:Ccel_3086 MazG family protein; TIGRFAM:
                     MazG family protein; PFAM: MazG nucleotide
                     pyrophosphohydrolase"
                     /codon_start=1
                     /transl_table=11
                     /product="MazG family protein"
                     /protein_id="ADU73339.1"
                     /db_xref="GI:316939305"
                     /db_xref="InterPro:IPR004518"
                     /db_xref="InterPro:IPR011551"
                     /note="Derived using Geneious Prime 2025.1.3 'Annotate
                     from Database' based on nucleotide similarity"
     CDS             271264..271539
                     /locus_tag="Clo1313_0246"
                     /inference="protein motif:PFAM:PF00216"
                     /note="KEGG: tpd:Teth39_0249 histone family protein
                     DNA-binding protein; PFAM: histone family protein
                     DNA-binding protein; SMART: histone family protein
                     DNA-binding protein"
                     /codon_start=1
                     /transl_table=11
                     /product="histone family protein DNA-binding protein"
                     /protein_id="ADU73340.1"
                     /db_xref="GI:316939306"
                     /db_xref="GO:0003677"
                     /db_xref="InterPro:IPR000119"
                     /db_xref="InterPro:IPR020816"
                     /note="Derived using Geneious Prime 2025.1.3 'Annotate
                     from Database' based on nucleotide similarity"
     CDS             271649..271888
                     /locus_tag="Clo1313_0247"
                     /inference="protein motif:PFAM:PF01479"
                     /note="KEGG: cce:Ccel_3084 RNA-binding S4 domain protein;
                     PFAM: RNA-binding S4 domain protein; SMART: RNA-binding S4
                     domain protein"
                     /codon_start=1
                     /transl_table=11
                     /product="RNA-binding S4 domain protein"
                     /protein_id="ADU73341.1"
                     /db_xref="GI:316939307"
                     /db_xref="GO:0003723"
                     /db_xref="InterPro:IPR002942"
                     /note="Derived using Geneious Prime 2025.1.3 'Annotate
                     from Database' based on nucleotide similarity"
     CDS             272053..272343
                     /locus_tag="Clo1313_0248"
                     /inference="protein motif:TFAM:TIGR02892"
                     /note="KEGG: cce:Ccel_3083 sporulation protein YabP;
                     TIGRFAM: sporulation protein YabP; PFAM: YabP family
                     protein"
                     /codon_start=1
                     /transl_table=11
                     /product="sporulation protein YabP"
                     /protein_id="ADU73342.1"
                     /db_xref="GI:316939308"
                     /db_xref="InterPro:IPR012504"
                     /note="Derived using Geneious Prime 2025.1.3 'Annotate
                     from Database' based on nucleotide similarity"
     CDS             272358..272867
                     /locus_tag="Clo1313_0249"
                     /inference="protein motif:TFAM:TIGR02893"
                     /note="KEGG: cce:Ccel_3082 hypothetical protein; TIGRFAM:
                     spore cortex biosynthesis protein YabQ; PFAM: Spore cortex
                     biosynthesis protein, YabQ-like"
                     /codon_start=1
                     /transl_table=11
                     /product="spore cortex biosynthesis protein YabQ"
                     /protein_id="ADU73343.1"
                     /db_xref="GI:316939309"
                     /db_xref="InterPro:IPR014242"
                     /db_xref="InterPro:IPR019074"
                     /note="Derived using Geneious Prime 2025.1.3 'Annotate
                     from Database' based on nucleotide similarity"
     CDS             272993..273274
                     /locus_tag="Clo1313_0250"
                     /inference="protein motif:PFAM:PF04977"
                     /note="PFAM: Septum formation initiator; KEGG:
                     cce:Ccel_3081 septum formation initiator"
                     /codon_start=1
                     /transl_table=11
                     /product="Septum formation initiator"
                     /protein_id="ADU73344.1"
                     /db_xref="GI:316939310"
                     /db_xref="InterPro:IPR007060"
                     /note="Derived using Geneious Prime 2025.1.3 'Annotate
                     from Database' based on nucleotide similarity"
     CDS             273393..273815
                     /locus_tag="Clo1313_0251"
                     /inference="protein motif:PFAM:PF00575"
                     /note="PFAM: RNA binding S1 domain protein; KEGG:
                     cce:Ccel_3080 RNA binding S1 domain protein"
                     /codon_start=1
                     /transl_table=11
                     /product="RNA binding S1 domain protein"
                     /protein_id="ADU73345.1"
                     /db_xref="GI:316939311"
                     /db_xref="GO:0003723"
                     /db_xref="InterPro:IPR003029"
                     /note="Derived using Geneious Prime 2025.1.3 'Annotate
                     from Database' based on nucleotide similarity"
     CDS             274537..275793
                     /locus_tag="Clo1313_0252"
                     /inference="protein motif:PFAM:PF00015"
                     /note="KEGG: cce:Ccel_2179 methyl-accepting chemotaxis
                     sensory transducer; PFAM: chemotaxis sensory transducer;
                     SMART: chemotaxis sensory transducer"
                     /codon_start=1
                     /transl_table=11
                     /product="methyl-accepting chemotaxis sensory transducer"
                     /protein_id="ADU73346.1"
                     /db_xref="GI:316939312"
                     /db_xref="GO:0004871"
                     /db_xref="InterPro:IPR003660"
                     /db_xref="InterPro:IPR004089"
                     /note="Derived using Geneious Prime 2025.1.3 'Annotate
                     from Database' based on nucleotide similarity"
     CDS             276103..277803
                     /locus_tag="Clo1313_0253"
                     /inference="protein motif:PFAM:PF03109"
                     /note="PFAM: ABC-1 domain-containing protein; KEGG:
                     ckr:CKR_3068 hypothetical protein"
                     /codon_start=1
                     /transl_table=11
                     /product="ABC-1 domain-containing protein"
                     /protein_id="ADU73347.1"
                     /db_xref="GI:316939313"
                     /db_xref="InterPro:IPR004147"
                     /note="Derived using Geneious Prime 2025.1.3 'Annotate
                     from Database' based on nucleotide similarity"
     CDS             complement(277804..278208)
                     /locus_tag="Clo1313_0254"
                     /inference="similar to AA sequence:KEGG:Amet_0451"
                     /note="KEGG: amt:Amet_0451 Zn-finger containing protein"
                     /codon_start=1
                     /transl_table=11
                     /product="Zn-finger containing protein"
                     /protein_id="ADU73348.1"
                     /db_xref="GI:316939314"
                     /note="Derived using Geneious Prime 2025.1.3 'Annotate
                     from Database' based on nucleotide similarity"
     CDS             complement(278274..280868)
                     /locus_tag="Clo1313_0255"
                     /inference="protein motif:TFAM:TIGR01494"
                     /note="KEGG: cpy:Cphy_0632 ATPase, P-type (transporting),
                     HAD superfamily, subfamily IC; TIGRFAM: ATPase, P-type
                     (transporting), HAD superfamily, subfamily IC; PFAM: E1-E2
                     ATPase-associated domain protein; cation transporting
                     ATPase domain protein; Haloacid dehalogenase domain
                     protein hydrolase"
                     /codon_start=1
                     /transl_table=11
                     /product="ATPase, P-type (transporting), HAD superfamily,
                     subfamily IC"
                     /protein_id="ADU73349.1"
                     /db_xref="GI:316939315"
                     /db_xref="GO:0005524"
                     /db_xref="InterPro:IPR000695"
                     /db_xref="InterPro:IPR001757"
                     /db_xref="InterPro:IPR004014"
                     /db_xref="InterPro:IPR005834"
                     /db_xref="InterPro:IPR006068"
                     /db_xref="InterPro:IPR008250"
                     /db_xref="InterPro:IPR018303"
                     /note="Derived using Geneious Prime 2025.1.3 'Annotate
                     from Database' based on nucleotide similarity"
     CDS             281149..281709
                     /locus_tag="Clo1313_0256"
                     /inference="protein motif:PFAM:PF00440"
                     /note="PFAM: regulatory protein TetR; KEGG: bse:Bsel_0940
                     transcriptional regulator, TetR family"
                     /codon_start=1
                     /transl_table=11
                     /product="regulatory protein TetR"
                     /protein_id="ADU73350.1"
                     /db_xref="GI:316939316"
                     /db_xref="GO:0003700"
                     /db_xref="InterPro:IPR001647"
                     /note="Derived using Geneious Prime 2025.1.3 'Annotate
                     from Database' based on nucleotide similarity"
     CDS             284061..284531
                     /locus_tag="Clo1313_0258"
                     /inference="similar to AA sequence:KEGG:CLM_0713"
                     /note="KEGG: cby:CLM_0713 putative lipoprotein"
                     /codon_start=1
                     /transl_table=11
                     /product="hypothetical protein"
                     /protein_id="ADU73351.1"
                     /db_xref="GI:316939317"
                     /note="Derived using Geneious Prime 2025.1.3 'Annotate
                     from Database' based on nucleotide similarity"
     CDS             284758..284898
                     /locus_tag="Clo1313_0259"
                     /inference="ab initio prediction:Prodigal:1.4"
                     /codon_start=1
                     /transl_table=11
                     /product="hypothetical protein"
                     /protein_id="ADU73352.1"
                     /db_xref="GI:316939318"
                     /note="Derived using Geneious Prime 2025.1.3 'Annotate
                     from Database' based on nucleotide similarity"
     CDS             285812..286069
                     /locus_tag="Clo1313_0260"
                     /inference="similar to AA sequence:KEGG:Slin_3195"
                     /note="KEGG: sli:Slin_3195 hydrolase"
                     /codon_start=1
                     /transl_table=11
                     /product="hydrolase"
                     /protein_id="ADU73353.1"
                     /db_xref="GI:316939319"
                     /note="Derived using Geneious Prime 2025.1.3 'Annotate
                     from Database' based on nucleotide similarity"
     CDS             286385..286546
                     /locus_tag="Clo1313_0261"
                     /inference="similar to AA sequence:KEGG:Sden_1920"
                     /note="KEGG: sdn:Sden_1920 hypothetical protein"
                     /codon_start=1
                     /transl_table=11
                     /product="hypothetical protein"
                     /protein_id="ADU73354.1"
                     /db_xref="GI:316939320"
                     /note="Derived using Geneious Prime 2025.1.3 'Annotate
                     from Database' based on nucleotide similarity"
     CDS             286628..286897
                     /locus_tag="Clo1313_0262"
                     /inference="protein motif:PFAM:PF00542"
                     /note="PFAM: Ribosomal protein L7/L12; KEGG: cbt:CLH_1966
                     hypothetical protein"
                     /codon_start=1
                     /transl_table=11
                     /product="Ribosomal protein L7/L12"
                     /protein_id="ADU73355.1"
                     /db_xref="GI:316939321"
                     /db_xref="GO:0003735"
                     /db_xref="InterPro:IPR013823"
                     /note="Derived using Geneious Prime 2025.1.3 'Annotate
                     from Database' based on nucleotide similarity"
     CDS             287588..288010
                     /locus_tag="Clo1313_0264"
                     /inference="similar to AA sequence:KEGG:BALH_1793"
                     /note="KEGG: btl:BALH_1793 hypothetical protein"
                     /codon_start=1
                     /transl_table=11
                     /product="hypothetical protein"
                     /protein_id="ADU73356.1"
                     /db_xref="GI:316939322"
                     /note="Derived using Geneious Prime 2025.1.3 'Annotate
                     from Database' based on nucleotide similarity"
     CDS             288265..288933
                     /locus_tag="Clo1313_0265"
                     /inference="similar to AA sequence:KEGG:Fnod_1549"
                     /note="KEGG: fno:Fnod_1549 major facilitator transporter"
                     /codon_start=1
                     /transl_table=11
                     /product="hypothetical protein"
                     /protein_id="ADU73357.1"
                     /db_xref="GI:316939323"
                     /note="Derived using Geneious Prime 2025.1.3 'Annotate
                     from Database' based on nucleotide similarity"
     CDS             289146..290576
                     /locus_tag="Clo1313_0266"
                     /inference="protein motif:PFAM:PF07446"
                     /note="PFAM: GumN family protein; KEGG: lsp:Bsph_4539
                     hypothetical protein"
                     /codon_start=1
                     /transl_table=11
                     /product="GumN family protein"
                     /protein_id="ADU73358.1"
                     /db_xref="GI:316939324"
                     /db_xref="InterPro:IPR010891"
                     /note="Derived using Geneious Prime 2025.1.3 'Annotate
                     from Database' based on nucleotide similarity"
     CDS             complement(291850..292383)
                     /locus_tag="Clo1313_0268"
                     /inference="similar to AA sequence:KEGG:CLL_A1984"
                     /note="KEGG: cbk:CLL_A1984 hypothetical protein"
                     /codon_start=1
                     /transl_table=11
                     /product="hypothetical protein"
                     /protein_id="ADU73359.1"
                     /db_xref="GI:316939325"
                     /note="Derived using Geneious Prime 2025.1.3 'Annotate
                     from Database' based on nucleotide similarity"
     CDS             complement(292388..293473)
                     /locus_tag="Clo1313_0269"
                     /inference="similar to AA sequence:KEGG:Cpin_0594"
                     /note="KEGG: cpi:Cpin_0594 hypothetical protein"
                     /codon_start=1
                     /transl_table=11
                     /product="hypothetical protein"
                     /protein_id="ADU73360.1"
                     /db_xref="GI:316939326"
                     /db_xref="InterPro:IPR013026"
                     /note="Derived using Geneious Prime 2025.1.3 'Annotate
                     from Database' based on nucleotide similarity"
     CDS             complement(293656..295893)
                     /locus_tag="Clo1313_0270"
                     /inference="protein motif:PFAM:PF03572"
                     /note="KEGG: cpy:Cphy_1188 peptidase S41; PFAM: peptidase
                     S41; Tetratricopeptide TPR_1 repeat-containing protein;
                     SMART: peptidase S41; Tetratricopeptide repeat"
                     /codon_start=1
                     /transl_table=11
                     /product="peptidase S41"
                     /protein_id="ADU73361.1"
                     /db_xref="GI:316939327"
                     /db_xref="GO:0008236"
                     /db_xref="InterPro:IPR001440"
                     /db_xref="InterPro:IPR005151"
                     /db_xref="InterPro:IPR013026"
                     /db_xref="InterPro:IPR019734"
                     /note="Derived using Geneious Prime 2025.1.3 'Annotate
                     from Database' based on nucleotide similarity"
     CDS             296923..299319
                     /locus_tag="Clo1313_0271"
                     /EC_number="3.1.3.16"
                     /inference="protein motif:TFAM:TIGR02865"
                     /note="SMART: protein phosphatase 2C domain protein;
                     TIGRFAM: stage II sporulation protein E; KEGG:
                     cce:Ccel_2986 stage II sporulation protein E, protein
                     serine/threonine phosphatase; PFAM: Stage II sporulation
                     protein E"
                     /codon_start=1
                     /transl_table=11
                     /product="stage II sporulation protein E, protein
                     serine/threonine phosphatase"
                     /protein_id="ADU73362.1"
                     /db_xref="GI:316939328"
                     /db_xref="InterPro:IPR001932"
                     /db_xref="InterPro:IPR010822"
                     /db_xref="InterPro:IPR014221"
                     /note="Derived using Geneious Prime 2025.1.3 'Annotate
                     from Database' based on nucleotide similarity"
     CDS             299393..299734
                     /locus_tag="Clo1313_0272"
                     /inference="similar to AA sequence:KEGG:Ccel_2985"
                     /note="KEGG: cce:Ccel_2985 hypothetical protein"
                     /codon_start=1
                     /transl_table=11
                     /product="hypothetical protein"
                     /protein_id="ADU73363.1"
                     /db_xref="GI:316939329"
                     /note="Derived using Geneious Prime 2025.1.3 'Annotate
                     from Database' based on nucleotide similarity"
     CDS             299831..300514
                     /locus_tag="Clo1313_0273"
                     /inference="similar to AA sequence:KEGG:Ccel_2984"
                     /note="KEGG: cce:Ccel_2984 hypothetical protein"
                     /codon_start=1
                     /transl_table=11
                     /product="hypothetical protein"
                     /protein_id="ADU73364.1"
                     /db_xref="GI:316939330"
                     /note="Derived using Geneious Prime 2025.1.3 'Annotate
                     from Database' based on nucleotide similarity"
     CDS             300860..301375
                     /locus_tag="Clo1313_0274"
                     /inference="protein motif:PFAM:PF07238"
                     /note="KEGG: cbf:CLI_2709 hypothetical protein; manually
                     curated; PFAM: type IV pilus assembly PilZ"
                     /codon_start=1
                     /transl_table=11
                     /product="type IV pilus assembly PilZ"
                     /protein_id="ADU73365.1"
                     /db_xref="GI:316939331"
                     /db_xref="InterPro:IPR009875"
                     /note="Derived using Geneious Prime 2025.1.3 'Annotate
                     from Database' based on nucleotide similarity"
     CDS             301699..302667
                     /locus_tag="Clo1313_0275"
                     /inference="protein motif:TFAM:TIGR00737"
                     /note="manually curated; TIGRFAM: TIM-barrel protein,
                     nifR3 family; KEGG: cce:Ccel_2942 TIM-barrel protein,
                     nifR3 family; PFAM: dihydrouridine synthase DuS"
                     /codon_start=1
                     /transl_table=11
                     /product="TIM-barrel protein, nifR3 family"
                     /protein_id="ADU73366.1"
                     /db_xref="GI:316939332"
                     /db_xref="GO:0016491"
                     /db_xref="GO:0050660"
                     /db_xref="InterPro:IPR001269"
                     /db_xref="InterPro:IPR004652"
                     /db_xref="InterPro:IPR018517"
                     /note="Derived using Geneious Prime 2025.1.3 'Annotate
                     from Database' based on nucleotide similarity"
     CDS             302809..303912
                     /locus_tag="Clo1313_0276"
                     /inference="protein motif:TFAM:TIGR01175"
                     /note="KEGG: cno:NT01CX_1603 fimbrial assembly protein,
                     putative; TIGRFAM: type IV pilus assembly protein PilM;
                     PFAM: cell division protein FtsA"
                     /codon_start=1
                     /transl_table=11
                     /product="type IV pilus assembly protein PilM"
                     /protein_id="ADU73367.1"
                     /db_xref="GI:316939333"
                     /db_xref="InterPro:IPR003494"
                     /db_xref="InterPro:IPR005883"
                     /note="Derived using Geneious Prime 2025.1.3 'Annotate
                     from Database' based on nucleotide similarity"
     CDS             304023..304526
                     /locus_tag="Clo1313_0277"
                     /inference="protein motif:PFAM:PF03061"
                     /note="PFAM: thioesterase superfamily protein; KEGG:
                     tjr:TherJR_0944 thioesterase superfamily protein"
                     /codon_start=1
                     /transl_table=11
                     /product="thioesterase superfamily protein"
                     /protein_id="ADU73368.1"
                     /db_xref="GI:316939334"
                     /db_xref="InterPro:IPR006683"
                     /note="Derived using Geneious Prime 2025.1.3 'Annotate
                     from Database' based on nucleotide similarity"
     CDS             304663..306216
                     /locus_tag="Clo1313_0278"
                     /inference="protein motif:TFAM:TIGR02900"
                     /note="KEGG: cce:Ccel_2939 stage V sporulation protein B;
                     TIGRFAM: stage V sporulation protein B; PFAM:
                     polysaccharide biosynthesis protein"
                     /codon_start=1
                     /transl_table=11
                     /product="stage V sporulation protein B"
                     /protein_id="ADU73369.1"
                     /db_xref="GI:316939335"
                     /db_xref="InterPro:IPR002797"
                     /db_xref="InterPro:IPR014249"
                     /note="Derived using Geneious Prime 2025.1.3 'Annotate
                     from Database' based on nucleotide similarity"
     CDS             306751..306921
                     /locus_tag="Clo1313_0279"
                     /inference="similar to AA sequence:KEGG:PFHG_04637"
                     /note="KEGG: pfh:PFHG_04637 conserved hypothetical
                     protein"
                     /codon_start=1
                     /transl_table=11
                     /product="conserved hypothetical protein"
                     /protein_id="ADU73370.1"
                     /db_xref="GI:316939336"
                     /note="Derived using Geneious Prime 2025.1.3 'Annotate
                     from Database' based on nucleotide similarity"
     CDS             complement(307021..308517)
                     /locus_tag="Clo1313_0280"
                     /inference="protein motif:PFAM:PF00392"
                     /note="KEGG: amt:Amet_3155 GntR family transcriptional
                     regulator; PFAM: regulatory protein GntR HTH;
                     aminotransferase class I and II; SMART: regulatory protein
                     GntR HTH"
                     /codon_start=1
                     /transl_table=11
                     /product="transcriptional regulator, GntR family with
                     aminotransferase domain"
                     /protein_id="ADU73371.1"
                     /db_xref="GI:316939337"
                     /db_xref="GO:0003700"
                     /db_xref="GO:0030170"
                     /db_xref="InterPro:IPR000524"
                     /db_xref="InterPro:IPR004839"
                     /note="Derived using Geneious Prime 2025.1.3 'Annotate
                     from Database' based on nucleotide similarity"
     CDS             308799..309704
                     /locus_tag="Clo1313_0281"
                     /inference="protein motif:PFAM:PF01040"
                     /note="PFAM: UbiA prenyltransferase; KEGG: tjr:TherJR_2839
                     UbiA prenyltransferase"
                     /codon_start=1
                     /transl_table=11
                     /product="UbiA prenyltransferase"
                     /protein_id="ADU73372.1"
                     /db_xref="GI:316939338"
                     /db_xref="GO:0004659"
                     /db_xref="InterPro:IPR000537"
                     /db_xref="InterPro:IPR018120"
                     /note="Derived using Geneious Prime 2025.1.3 'Annotate
                     from Database' based on nucleotide similarity"
     CDS             309718..310254
                     /locus_tag="Clo1313_0282"
                     /inference="similar to AA sequence:KEGG:MA2174"
                     /note="KEGG: mac:MA2174 galactoside O-acetyltransferase"
                     /codon_start=1
                     /transl_table=11
                     /product="galactoside O-acetyltransferase"
                     /protein_id="ADU73373.1"
                     /db_xref="GI:316939339"
                     /db_xref="InterPro:IPR001451"
                     /note="Derived using Geneious Prime 2025.1.3 'Annotate
                     from Database' based on nucleotide similarity"
     CDS             310303..311406
                     /locus_tag="Clo1313_0283"
                     /inference="protein motif:PFAM:PF00534"
                     /note="PFAM: glycosyl transferase group 1; KEGG:
                     hmo:HM1_1179 glycosyltransferase, group 1 family protein,
                     putative"
                     /codon_start=1
                     /transl_table=11
                     /product="glycosyl transferase group 1"
                     /protein_id="ADU73374.1"
                     /db_xref="GI:316939340"
                     /db_xref="InterPro:IPR001296"
                     /note="Derived using Geneious Prime 2025.1.3 'Annotate
                     from Database' based on nucleotide similarity"
     CDS             311454..311951
                     /locus_tag="Clo1313_0284"
                     /inference="similar to AA sequence:KEGG:STH1099"
                     /note="KEGG: sth:STH1099 hypothetical protein"
                     /codon_start=1
                     /transl_table=11
                     /product="hypothetical protein"
                     /protein_id="ADU73375.1"
                     /db_xref="GI:316939341"
                     /note="Derived using Geneious Prime 2025.1.3 'Annotate
                     from Database' based on nucleotide similarity"
     CDS             311958..313556
                     /locus_tag="Clo1313_0285"
                     /inference="protein motif:PFAM:PF04932"
                     /note="PFAM: O-antigen polymerase; KEGG: dae:Dtox_4116
                     O-antigen polymerase"
                     /codon_start=1
                     /transl_table=11
                     /product="O-antigen polymerase"
                     /protein_id="ADU73376.1"
                     /db_xref="GI:316939342"
                     /db_xref="InterPro:IPR007016"
                     /note="Derived using Geneious Prime 2025.1.3 'Annotate
                     from Database' based on nucleotide similarity"
     CDS             313671..314303
                     /locus_tag="Clo1313_0286"
                     /inference="similar to AA sequence:KEGG:Ccel_2928"
                     /note="KEGG: cce:Ccel_2928 hypothetical protein"
                     /codon_start=1
                     /transl_table=11
                     /product="hypothetical protein"
                     /protein_id="ADU73377.1"
                     /db_xref="GI:316939343"
                     /note="Derived using Geneious Prime 2025.1.3 'Annotate
                     from Database' based on nucleotide similarity"
     CDS             314345..315892
                     /locus_tag="Clo1313_0287"
                     /inference="protein motif:TFAM:TIGR00197"
                     /note="KEGG: tjr:TherJR_0655 carbohydrate kinase, YjeF
                     related protein; TIGRFAM: carbohydrate kinase, YjeF
                     related protein; PFAM: protein of unknown function
                     UPF0031; YjeF-family domain-containing protein"
                     /codon_start=1
                     /transl_table=11
                     /product="carbohydrate kinase, YjeF related protein"
                     /protein_id="ADU73378.1"
                     /db_xref="GI:316939344"
                     /db_xref="InterPro:IPR000631"
                     /db_xref="InterPro:IPR004443"
                     /db_xref="InterPro:IPR017953"
                     /note="Derived using Geneious Prime 2025.1.3 'Annotate
                     from Database' based on nucleotide similarity"
     CDS             315952..317127
                     /locus_tag="Clo1313_0288"
                     /EC_number="5.1.1.1"
                     /inference="protein motif:TFAM:TIGR00492"
                     /note="TIGRFAM: alanine racemase; KEGG: cce:Ccel_2926
                     alanine racemase; PFAM: alanine racemase domain protein"
                     /codon_start=1
                     /transl_table=11
                     /product="alanine racemase"
                     /protein_id="ADU73379.1"
                     /db_xref="GI:316939345"
                     /db_xref="GO:0008784"
                     /db_xref="InterPro:IPR000821"
                     /db_xref="InterPro:IPR001608"
                     /db_xref="InterPro:IPR011079"
                     /db_xref="InterPro:IPR020622"
                     /note="Derived using Geneious Prime 2025.1.3 'Annotate
                     from Database' based on nucleotide similarity"
     CDS             317639..317926
                     /locus_tag="Clo1313_0289"
                     /inference="similar to AA sequence:KEGG:Ccel_2925"
                     /note="KEGG: cce:Ccel_2925 putative transcriptional
                     regulator, CopG family"
                     /codon_start=1
                     /transl_table=11
                     /product="putative transcriptional regulator, CopG family"
                     /protein_id="ADU73380.1"
                     /db_xref="GI:316939346"
                     /note="Derived using Geneious Prime 2025.1.3 'Annotate
                     from Database' based on nucleotide similarity"
     CDS             317916..318266
                     /locus_tag="Clo1313_0290"
                     /inference="protein motif:PFAM:PF02452"
                     /note="PFAM: PemK family protein; KEGG: tte:TTE2166 growth
                     inhibitor"
                     /codon_start=1
                     /transl_table=11
                     /product="transcriptional modulator of MazE/toxin, MazF"
                     /protein_id="ADU73381.1"
                     /db_xref="GI:316939347"
                     /db_xref="GO:0003677"
                     /db_xref="InterPro:IPR003477"
                     /note="Derived using Geneious Prime 2025.1.3 'Annotate
                     from Database' based on nucleotide similarity"
     CDS             318287..318784
                     /locus_tag="Clo1313_0291"
                     /inference="similar to AA sequence:KEGG:Amet_4142"
                     /note="KEGG: amt:Amet_4142 hypothetical protein"
                     /codon_start=1
                     /transl_table=11
                     /product="hypothetical protein"
                     /protein_id="ADU73382.1"
                     /db_xref="GI:316939348"
                     /note="Derived using Geneious Prime 2025.1.3 'Annotate
                     from Database' based on nucleotide similarity"
     CDS             complement(319050..319799)
                     /locus_tag="Clo1313_0292"
                     /EC_number="2.4.1.187"
                     /inference="protein motif:TFAM:TIGR00696"
                     /note="TIGRFAM: glycosyl transferase, WecB/TagA/CpsF
                     family; KEGG: cce:Ccel_2921 glycosyl transferase,
                     WecB/TagA/CpsF family; PFAM: glycosyl transferase
                     WecB/TagA/CpsF"
                     /codon_start=1
                     /transl_table=11
                     /product="glycosyl transferase, WecB/TagA/CpsF family"
                     /protein_id="ADU73383.1"
                     /db_xref="GI:316939349"
                     /db_xref="InterPro:IPR004629"
                     /note="Derived using Geneious Prime 2025.1.3 'Annotate
                     from Database' based on nucleotide similarity"
     CDS             complement(319830..322067)
                     /locus_tag="Clo1313_0293"
                     /inference="protein motif:TFAM:TIGR03609"
                     /note="KEGG: cce:Ccel_2883 polysaccharide pyruvyl
                     transferase; TIGRFAM: polysaccharide pyruvyl transferase
                     CsaB; PFAM: glycosyl transferase group 1"
                     /codon_start=1
                     /transl_table=11
                     /product="polysaccharide pyruvyl transferase CsaB"
                     /protein_id="ADU73384.1"
                     /db_xref="GI:316939350"
                     /db_xref="InterPro:IPR001296"
                     /db_xref="InterPro:IPR001579"
                     /db_xref="InterPro:IPR019896"
                     /note="Derived using Geneious Prime 2025.1.3 'Annotate
                     from Database' based on nucleotide similarity"
     CDS             322393..323298
                     /locus_tag="Clo1313_0294"
                     /inference="protein motif:PFAM:PF10035"
                     /note="PFAM: Protein of unknown function DUF2179; protein
                     of unknown function DUF161; KEGG: cce:Ccel_2920 protein of
                     unknown function DUF161"
                     /codon_start=1
                     /transl_table=11
                     /product="Protein of unknown function DUF2179"
                     /protein_id="ADU73385.1"
                     /db_xref="GI:316939351"
                     /db_xref="InterPro:IPR003740"
                     /db_xref="InterPro:IPR019264"
                     /note="Derived using Geneious Prime 2025.1.3 'Annotate
                     from Database' based on nucleotide similarity"
     CDS             323414..324259
                     /locus_tag="Clo1313_0295"
                     /inference="protein motif:PFAM:PF00456"
                     /note="PFAM: Transketolase domain-containing protein;
                     KEGG: tjr:TherJR_2765 transketolase domain protein"
                     /codon_start=1
                     /transl_table=11
                     /product="Transketolase domain-containing protein"
                     /protein_id="ADU73386.1"
                     /db_xref="GI:316939352"
                     /db_xref="InterPro:IPR005474"
                     /note="Derived using Geneious Prime 2025.1.3 'Annotate
                     from Database' based on nucleotide similarity"
     CDS             324261..325196
                     /locus_tag="Clo1313_0296"
                     /inference="protein motif:PFAM:PF02779"
                     /note="PFAM: Transketolase central region; Transketolase
                     domain-containing protein; KEGG: cbt:CLH_3106
                     transketolase, pyridine binding domain"
                     /codon_start=1
                     /transl_table=11
                     /product="Transketolase central region"
                     /protein_id="ADU73387.1"
                     /db_xref="GI:316939353"
                     /db_xref="GO:0003824"
                     /db_xref="InterPro:IPR005475"
                     /db_xref="InterPro:IPR005476"
                     /note="Derived using Geneious Prime 2025.1.3 'Annotate
                     from Database' based on nucleotide similarity"
     CDS             325567..326676
                     /locus_tag="Clo1313_0297"
                     /inference="protein motif:PFAM:PF00005"
                     /note="KEGG: cce:Ccel_0295 ABC transporter related; PFAM:
                     ABC transporter related; SMART: AAA ATPase"
                     /codon_start=1
                     /transl_table=11
                     /product="ABC transporter related protein"
                     /protein_id="ADU73388.1"
                     /db_xref="GI:316939354"
                     /db_xref="GO:0005524"
                     /db_xref="GO:0016887"
                     /db_xref="InterPro:IPR003439"
                     /db_xref="InterPro:IPR003593"
                     /note="Derived using Geneious Prime 2025.1.3 'Annotate
                     from Database' based on nucleotide similarity"
     CDS             326676..327398
                     /locus_tag="Clo1313_0298"
                     /inference="similar to AA sequence:KEGG:Ccel_0296"
                     /note="KEGG: cce:Ccel_0296 ABC-2 type transporter"
                     /codon_start=1
                     /transl_table=11
                     /product="ABC-2 type transporter"
                     /protein_id="ADU73389.1"
                     /db_xref="GI:316939355"
                     /note="Derived using Geneious Prime 2025.1.3 'Annotate
                     from Database' based on nucleotide similarity"
     CDS             327405..328826
                     /locus_tag="Clo1313_0299"
                     /inference="protein motif:PFAM:PF09822"
                     /note="PFAM: ABC-type uncharacterised transport system;
                     KEGG: cce:Ccel_0297 hypothetical protein"
                     /codon_start=1
                     /transl_table=11
                     /product="ABC-type uncharacterized transport system"
                     /protein_id="ADU73390.1"
                     /db_xref="GI:316939356"
                     /db_xref="InterPro:IPR019196"
                     /note="Derived using Geneious Prime 2025.1.3 'Annotate
                     from Database' based on nucleotide similarity"
     CDS             328823..330301
                     /locus_tag="Clo1313_0300"
                     /inference="similar to AA sequence:KEGG:Ccel_0298"
                     /note="KEGG: cce:Ccel_0298 hypothetical protein"
                     /codon_start=1
                     /transl_table=11
                     /product="hypothetical protein"
                     /protein_id="ADU73391.1"
                     /db_xref="GI:316939357"
                     /note="Derived using Geneious Prime 2025.1.3 'Annotate
                     from Database' based on nucleotide similarity"
     CDS             330379..331488
                     /locus_tag="Clo1313_0301"
                     /inference="similar to AA sequence:KEGG:Ccel_0299"
                     /note="KEGG: cce:Ccel_0299 hypothetical protein"
                     /codon_start=1
                     /transl_table=11
                     /product="hypothetical protein"
                     /protein_id="ADU73392.1"
                     /db_xref="GI:316939358"
                     /note="Derived using Geneious Prime 2025.1.3 'Annotate
                     from Database' based on nucleotide similarity"
     CDS             331569..332750
                     /locus_tag="Clo1313_0302"
                     /inference="similar to AA sequence:KEGG:Ccel_0300"
                     /note="KEGG: cce:Ccel_0300 hypothetical protein"
                     /codon_start=1
                     /transl_table=11
                     /product="hypothetical protein"
                     /protein_id="ADU73393.1"
                     /db_xref="GI:316939359"
                     /note="Derived using Geneious Prime 2025.1.3 'Annotate
                     from Database' based on nucleotide similarity"
     CDS             332768..333487
                     /locus_tag="Clo1313_0303"
                     /inference="protein motif:PFAM:PF02674"
                     /note="PFAM: Colicin V production protein; KEGG:
                     cce:Ccel_0301 hypothetical protein"
                     /codon_start=1
                     /transl_table=11
                     /product="Colicin V production protein"
                     /protein_id="ADU73394.1"
                     /db_xref="GI:316939360"
                     /db_xref="InterPro:IPR003825"
                     /note="Derived using Geneious Prime 2025.1.3 'Annotate
                     from Database' based on nucleotide similarity"
     CDS             333759..335423
                     /locus_tag="Clo1313_0304"
                     /EC_number="4.2.1.9"
                     /inference="protein motif:TFAM:TIGR00110"
                     /note="TIGRFAM: dihydroxy-acid dehydratase; KEGG:
                     cce:Ccel_0302 dihydroxy-acid dehydratase; PFAM:
                     dihydroxy-acid and 6-phosphogluconate dehydratase"
                     /codon_start=1
                     /transl_table=11
                     /product="dihydroxy-acid dehydratase"
                     /protein_id="ADU73395.1"
                     /db_xref="GI:316939361"
                     /db_xref="GO:0004160"
                     /db_xref="InterPro:IPR000581"
                     /db_xref="InterPro:IPR004404"
                     /db_xref="InterPro:IPR020558"
                     /note="Derived using Geneious Prime 2025.1.3 'Annotate
                     from Database' based on nucleotide similarity"
     CDS             335492..337159
                     /locus_tag="Clo1313_0305"
                     /inference="protein motif:TFAM:TIGR00118"
                     /note="KEGG: cce:Ccel_0303 acetolactate synthase, large
                     subunit, biosynthetic type; TIGRFAM: acetolactate
                     synthase, large subunit, biosynthetic type; PFAM: thiamine
                     pyrophosphate TPP-binding domain-containing protein;
                     thiamine pyrophosphate central domain-containing protein"
                     /codon_start=1
                     /transl_table=11
                     /product="acetolactate synthase, large subunit,
                     biosynthetic type"
                     /protein_id="ADU73396.1"
                     /db_xref="GI:316939362"
                     /db_xref="GO:0000287"
                     /db_xref="GO:0003984"
                     /db_xref="GO:0030976"
                     /db_xref="GO:0050660"
                     /db_xref="InterPro:IPR000399"
                     /db_xref="InterPro:IPR011766"
                     /db_xref="InterPro:IPR012000"
                     /db_xref="InterPro:IPR012001"
                     /db_xref="InterPro:IPR012846"
                     /note="Derived using Geneious Prime 2025.1.3 'Annotate
                     from Database' based on nucleotide similarity"
     CDS             337434..337583
                     /locus_tag="Clo1313_0306"
                     /inference="protein motif:TFAM:TIGR01023"
                     /note="KEGG: cac:CA_C3151 50S ribosomal protein L33;
                     TIGRFAM: ribosomal protein L33; PFAM: ribosomal protein
                     L33"
                     /codon_start=1
                     /transl_table=11
                     /product="ribosomal protein L33"
                     /protein_id="ADU73397.1"
                     /db_xref="GI:316939363"
                     /db_xref="GO:0003735"
                     /db_xref="InterPro:IPR001705"
                     /db_xref="InterPro:IPR018264"
                     /note="Derived using Geneious Prime 2025.1.3 'Annotate
                     from Database' based on nucleotide similarity"
     CDS             337672..337914
                     /locus_tag="Clo1313_0307"
                     /inference="protein motif:TFAM:TIGR00964"
                     /note="KEGG: cce:Ccel_0306 preprotein translocase, SecE
                     subunit; TIGRFAM: preprotein translocase, SecE subunit;
                     PFAM: protein secE/sec61-gamma protein"
                     /codon_start=1
                     /transl_table=11
                     /product="preprotein translocase, SecE subunit"
                     /protein_id="ADU73398.1"
                     /db_xref="GI:316939364"
                     /db_xref="GO:0015450"
                     /db_xref="InterPro:IPR001901"
                     /db_xref="InterPro:IPR005807"
                     /note="Derived using Geneious Prime 2025.1.3 'Annotate
                     from Database' based on nucleotide similarity"
     CDS             337970..338503
                     /locus_tag="Clo1313_0308"
                     /inference="protein motif:TFAM:TIGR00922"
                     /note="TIGRFAM: transcription termination/antitermination
                     factor NusG; PFAM: NGN domain-containing protein; KOW
                     domain protein; KEGG: cce:Ccel_0307 NusG antitermination
                     factor; SMART: NGN domain-containing protein; KOW domain
                     protein"
                     /codon_start=1
                     /transl_table=11
                     /product="NusG antitermination factor"
                     /protein_id="ADU73399.1"
                     /db_xref="GI:316939365"
                     /db_xref="GO:0003711"
                     /db_xref="InterPro:IPR001062"
                     /db_xref="InterPro:IPR005824"
                     /db_xref="InterPro:IPR006645"
                     /db_xref="InterPro:IPR015869"
                     /note="Derived using Geneious Prime 2025.1.3 'Annotate
                     from Database' based on nucleotide similarity"
     CDS             338645..339070
                     /locus_tag="Clo1313_0309"
                     /inference="protein motif:TFAM:TIGR01632"
                     /note="TIGRFAM: ribosomal protein L11; PFAM: Ribosomal
                     protein L11-like; KEGG: cce:Ccel_0308 50S ribosomal
                     protein L11; SMART: ribosomal protein L11"
                     /codon_start=1
                     /transl_table=11
                     /product="ribosomal protein L11"
                     /protein_id="ADU73400.1"
                     /db_xref="GI:316939366"
                     /db_xref="GO:0003735"
                     /db_xref="InterPro:IPR000911"
                     /db_xref="InterPro:IPR006519"
                     /db_xref="InterPro:IPR020783"
                     /db_xref="InterPro:IPR020784"
                     /note="Derived using Geneious Prime 2025.1.3 'Annotate
                     from Database' based on nucleotide similarity"
     CDS             339171..339866
                     /locus_tag="Clo1313_0310"
                     /inference="protein motif:TFAM:TIGR01169"
                     /note="KEGG: cce:Ccel_0309 50S ribosomal protein L1;
                     TIGRFAM: ribosomal protein L1; PFAM: ribosomal protein L1"
                     /codon_start=1
                     /transl_table=11
                     /product="ribosomal protein L1"
                     /protein_id="ADU73401.1"
                     /db_xref="GI:316939367"
                     /db_xref="GO:0003723"
                     /db_xref="GO:0003735"
                     /db_xref="InterPro:IPR002143"
                     /db_xref="InterPro:IPR005878"
                     /note="Derived using Geneious Prime 2025.1.3 'Annotate
                     from Database' based on nucleotide similarity"
     CDS             340139..340675
                     /locus_tag="Clo1313_0311"
                     /inference="protein motif:PFAM:PF00466"
                     /note="PFAM: ribosomal protein L10; KEGG: cce:Ccel_0310
                     ribosomal protein L10"
                     /codon_start=1
                     /transl_table=11
                     /product="ribosomal protein L10"
                     /protein_id="ADU73402.1"
                     /db_xref="GI:316939368"
                     /db_xref="InterPro:IPR001790"
                     /db_xref="InterPro:IPR002363"
                     /note="Derived using Geneious Prime 2025.1.3 'Annotate
                     from Database' based on nucleotide similarity"
                     /standard_name="rplJ"
     CDS             340763..341152
                     /locus_tag="Clo1313_0312"
                     /inference="protein motif:TFAM:TIGR00855"
                     /note="KEGG: cce:Ccel_0311 ribosomal protein L7/L12;
                     TIGRFAM: ribosomal protein L7/L12; PFAM: Ribosomal protein
                     L7/L12"
                     /codon_start=1
                     /transl_table=11
                     /product="ribosomal protein L7/L12"
                     /protein_id="ADU73403.1"
                     /db_xref="GI:316939369"
                     /db_xref="GO:0003735"
                     /db_xref="InterPro:IPR000206"
                     /db_xref="InterPro:IPR013823"
                     /note="Derived using Geneious Prime 2025.1.3 'Annotate
                     from Database' based on nucleotide similarity"
                     /standard_name="rplL"
     CDS             341651..345403
                     /locus_tag="Clo1313_0313"
                     /inference="protein motif:TFAM:TIGR02013"
                     /note="KEGG: cce:Ccel_0312 DNA-directed RNA polymerase
                     subunit beta; TIGRFAM: DNA-directed RNA polymerase, beta
                     subunit; PFAM: RNA polymerase Rpb2 domain 6; RNA
                     polymerase Rpb2 domain 2; RNA polymerase Rpb2 domain 3;
                     RNA polymerase Rpb2 domain 7; RNA polymerase beta subunit;
                     DNA-directed RNA polymerase, beta subunit, external 1
                     domain"
                     /codon_start=1
                     /transl_table=11
                     /product="DNA-directed RNA polymerase, beta subunit"
                     /protein_id="ADU73404.1"
                     /db_xref="GI:316939370"
                     /db_xref="GO:0003677"
                     /db_xref="GO:0003899"
                     /db_xref="InterPro:IPR007120"
                     /db_xref="InterPro:IPR007121"
                     /db_xref="InterPro:IPR007641"
                     /db_xref="InterPro:IPR007642"
                     /db_xref="InterPro:IPR007644"
                     /db_xref="InterPro:IPR007645"
                     /db_xref="InterPro:IPR010243"
                     /db_xref="InterPro:IPR019462"
                     /note="Derived using Geneious Prime 2025.1.3 'Annotate
                     from Database' based on nucleotide similarity"
                     /standard_name="rpoB"
     CDS             345421..348918
                     /locus_tag="Clo1313_0314"
                     /inference="protein motif:TFAM:TIGR02386"
                     /note="TIGRFAM: DNA-directed RNA polymerase, beta'
                     subunit; PFAM: RNA polymerase Rpb1 domain 1; RNA
                     polymerase alpha subunit; RNA polymerase Rpb1 domain 3;
                     RNA polymerase Rpb1 domain 4; RNA polymerase Rpb1 domain
                     5; KEGG: cce:Ccel_0313 DNA-directed RNA polymerase subunit
                     beta'; SMART: RNA polymerase I subunit A domain protein"
                     /codon_start=1
                     /transl_table=11
                     /product="DNA-directed RNA polymerase, beta' subunit"
                     /protein_id="ADU73405.1"
                     /db_xref="GI:316939371"
                     /db_xref="GO:0003677"
                     /db_xref="GO:0003899"
                     /db_xref="InterPro:IPR000722"
                     /db_xref="InterPro:IPR006592"
                     /db_xref="InterPro:IPR007066"
                     /db_xref="InterPro:IPR007080"
                     /db_xref="InterPro:IPR007081"
                     /db_xref="InterPro:IPR007083"
                     /db_xref="InterPro:IPR012754"
                     /note="Derived using Geneious Prime 2025.1.3 'Annotate
                     from Database' based on nucleotide similarity"
                     /standard_name="rpoC"
     CDS             349060..349299
                     /locus_tag="Clo1313_0315"
                     /inference="protein motif:PFAM:PF01248"
                     /note="PFAM: ribosomal protein L7Ae/L30e/S12e/Gadd45;
                     KEGG: cce:Ccel_0314 ribosomal protein
                     L7Ae/L30e/S12e/Gadd45"
                     /codon_start=1
                     /transl_table=11
                     /product="ribosomal protein L7Ae/L30e/S12e/Gadd45"
                     /protein_id="ADU73406.1"
                     /db_xref="GI:316939372"
                     /db_xref="InterPro:IPR004038"
                     /note="Derived using Geneious Prime 2025.1.3 'Annotate
                     from Database' based on nucleotide similarity"
     CDS             349387..349815
                     /locus_tag="Clo1313_0316"
                     /inference="protein motif:TFAM:TIGR00981"
                     /note="KEGG: cce:Ccel_0315 30S ribosomal protein S12;
                     TIGRFAM: ribosomal protein S12; PFAM: ribosomal protein
                     S12/S23"
                     /codon_start=1
                     /transl_table=11
                     /product="ribosomal protein S12"
                     /protein_id="ADU73407.1"
                     /db_xref="GI:316939373"
                     /db_xref="GO:0003735"
                     /db_xref="InterPro:IPR005679"
                     /db_xref="InterPro:IPR006032"
                     /note="Derived using Geneious Prime 2025.1.3 'Annotate
                     from Database' based on nucleotide similarity"
                     /standard_name="rpsL"
     CDS             349995..350465
                     /locus_tag="Clo1313_0317"
                     /inference="protein motif:TFAM:TIGR01029"
                     /note="KEGG: tjr:TherJR_0292 ribosomal protein S7;
                     TIGRFAM: ribosomal protein S7; PFAM: ribosomal protein S7"
                     /codon_start=1
                     /transl_table=11
                     /product="ribosomal protein S7"
                     /protein_id="ADU73408.1"
                     /db_xref="GI:316939374"
                     /db_xref="GO:0003735"
                     /db_xref="InterPro:IPR000235"
                     /db_xref="InterPro:IPR005717"
                     /db_xref="InterPro:IPR020606"
                     /note="Derived using Geneious Prime 2025.1.3 'Annotate
                     from Database' based on nucleotide similarity"
                     /standard_name="rpsG"
     CDS             350538..352631
                     /locus_tag="Clo1313_0318"
                     /inference="protein motif:TFAM:TIGR00484"
                     /note="KEGG: cce:Ccel_0317 elongation factor G; TIGRFAM:
                     translation elongation factor G; small GTP-binding
                     protein; PFAM: protein synthesis factor GTP-binding;
                     elongation factor Tu domain 2 protein; elongation factor G
                     domain IV; elongation factor G domain-containing protein"
                     /codon_start=1
                     /transl_table=11
                     /product="translation elongation factor G"
                     /protein_id="ADU73409.1"
                     /db_xref="GI:316939375"
                     /db_xref="GO:0003746"
                     /db_xref="GO:0005525"
                     /db_xref="InterPro:IPR000640"
                     /db_xref="InterPro:IPR000795"
                     /db_xref="InterPro:IPR004161"
                     /db_xref="InterPro:IPR004540"
                     /db_xref="InterPro:IPR005225"
                     /db_xref="InterPro:IPR005517"
                     /note="Derived using Geneious Prime 2025.1.3 'Annotate
                     from Database' based on nucleotide similarity"
     CDS             352747..353949
                     /locus_tag="Clo1313_0319"
                     /inference="protein motif:TFAM:TIGR00485"
                     /note="KEGG: cce:Ccel_0318 elongation factor Tu; TIGRFAM:
                     translation elongation factor Tu; small GTP-binding
                     protein; PFAM: protein synthesis factor GTP-binding;
                     elongation factor Tu domain 2 protein; elongation factor
                     Tu domain-containing protein"
                     /codon_start=1
                     /transl_table=11
                     /product="translation elongation factor Tu"
                     /protein_id="ADU73410.1"
                     /db_xref="GI:316939376"
                     /db_xref="GO:0003746"
                     /db_xref="GO:0005525"
                     /db_xref="InterPro:IPR000795"
                     /db_xref="InterPro:IPR004160"
                     /db_xref="InterPro:IPR004161"
                     /db_xref="InterPro:IPR004541"
                     /db_xref="InterPro:IPR005225"
                     /note="Derived using Geneious Prime 2025.1.3 'Annotate
                     from Database' based on nucleotide similarity"
     CDS             354255..354809
                     /locus_tag="Clo1313_0320"
                     /inference="protein motif:TFAM:TIGR02937"
                     /note="KEGG: cce:Ccel_0803 RNA polymerase, sigma-24
                     subunit, ECF subfamily; TIGRFAM: RNA polymerase sigma
                     factor, sigma-70 family; PFAM: sigma-70 region 2 domain
                     protein; Sigma-70 region 4 type 2"
                     /codon_start=1
                     /transl_table=11
                     /product="RNA polymerase, sigma-24 subunit, ECF subfamily"
                     /protein_id="ADU73411.1"
                     /db_xref="GI:316939377"
                     /db_xref="GO:0003677"
                     /db_xref="GO:0003700"
                     /db_xref="GO:0016987"
                     /db_xref="InterPro:IPR007627"
                     /db_xref="InterPro:IPR013249"
                     /db_xref="InterPro:IPR014284"
                     /note="Derived using Geneious Prime 2025.1.3 'Annotate
                     from Database' based on nucleotide similarity"
     CDS             354806..355408
                     /locus_tag="Clo1313_0321"
                     /inference="similar to AA sequence:KEGG:Ccel_0804"
                     /note="KEGG: cce:Ccel_0804 hypothetical protein"
                     /codon_start=1
                     /transl_table=11
                     /product="hypothetical protein"
                     /protein_id="ADU73412.1"
                     /db_xref="GI:316939378"
                     /note="Derived using Geneious Prime 2025.1.3 'Annotate
                     from Database' based on nucleotide similarity"
     CDS             355519..355893
                     /locus_tag="Clo1313_0322"
                     /inference="similar to AA sequence:KEGG:Ccel_0130"
                     /note="KEGG: cce:Ccel_0130 hypothetical protein"
                     /codon_start=1
                     /transl_table=11
                     /product="hypothetical protein"
                     /protein_id="ADU73413.1"
                     /db_xref="GI:316939379"
                     /note="Derived using Geneious Prime 2025.1.3 'Annotate
                     from Database' based on nucleotide similarity"
     CDS             355930..356769
                     /locus_tag="Clo1313_0323"
                     /inference="protein motif:PFAM:PF04294"
                     /note="PFAM: VanW family protein; KEGG: slp:Slip_1010 VanW
                     family protein"
                     /codon_start=1
                     /transl_table=11
                     /product="VanW family protein"
                     /protein_id="ADU73414.1"
                     /db_xref="GI:316939380"
                     /db_xref="InterPro:IPR007391"
                     /note="Derived using Geneious Prime 2025.1.3 'Annotate
                     from Database' based on nucleotide similarity"
     CDS             356945..357214
                     /locus_tag="Clo1313_0324"
                     /inference="protein motif:TFAM:TIGR01003"
                     /note="KEGG: cce:Ccel_0806 phosphocarrier, HPr family;
                     TIGRFAM: phosphocarrier, HPr family; PFAM: phosphoryl
                     transfer system HPr"
                     /codon_start=1
                     /transl_table=11
                     /product="Phosphotransferase system, phosphocarrier
                     protein HPr"
                     /protein_id="ADU73415.1"
                     /db_xref="GI:316939381"
                     /db_xref="GO:0005351"
                     /db_xref="InterPro:IPR000032"
                     /db_xref="InterPro:IPR002114"
                     /db_xref="InterPro:IPR005698"
                     /note="Derived using Geneious Prime 2025.1.3 'Annotate
                     from Database' based on nucleotide similarity"
     CDS             357218..358972
                     /locus_tag="Clo1313_0325"
                     /inference="protein motif:TFAM:TIGR01417"
                     /note="KEGG: tte:TTE2334 phosphoenolpyruvate-protein
                     kinase; TIGRFAM: phosphoenolpyruvate-protein
                     phosphotransferase; PFAM: PEP-utilizing protein;
                     PEP-utilising protein domain protein; PEP-utilising
                     protein mobile region"
                     /codon_start=1
                     /transl_table=11
                     /product="phosphoenolpyruvate-protein phosphotransferase"
                     /protein_id="ADU73416.1"
                     /db_xref="GI:316939382"
                     /db_xref="GO:0003899"
                     /db_xref="InterPro:IPR000121"
                     /db_xref="InterPro:IPR006318"
                     /db_xref="InterPro:IPR008279"
                     /db_xref="InterPro:IPR008731"
                     /note="Derived using Geneious Prime 2025.1.3 'Annotate
                     from Database' based on nucleotide similarity"
     CDS             358978..360855
                     /locus_tag="Clo1313_0326"
                     /inference="protein motif:TFAM:TIGR00194"
                     /note="TIGRFAM: excinuclease ABC, C subunit; PFAM:
                     excinuclease ABC C subunit domain protein; Excinuclease
                     ABC C subunit domain protein; UvrB/UvrC protein; KEGG:
                     cce:Ccel_0807 excinuclease ABC subunit C; SMART:
                     Excinuclease ABC C subunit domain protein;
                     Helix-hairpin-helix DNA-binding class 1"
                     /codon_start=1
                     /transl_table=11
                     /product="excinuclease ABC, C subunit"
                     /protein_id="ADU73417.1"
                     /db_xref="GI:316939383"
                     /db_xref="GO:0009381"
                     /db_xref="InterPro:IPR000305"
                     /db_xref="InterPro:IPR001162"
                     /db_xref="InterPro:IPR001943"
                     /db_xref="InterPro:IPR003583"
                     /db_xref="InterPro:IPR004791"
                     /note="Derived using Geneious Prime 2025.1.3 'Annotate
                     from Database' based on nucleotide similarity"
     CDS             360862..361569
                     /locus_tag="Clo1313_0327"
                     /inference="protein motif:PFAM:PF00149"
                     /note="PFAM: metallophosphoesterase; KEGG: cce:Ccel_0808
                     metallophosphoesterase"
                     /codon_start=1
                     /transl_table=11
                     /product="metallophosphoesterase"
                     /protein_id="ADU73418.1"
                     /db_xref="GI:316939384"
                     /db_xref="GO:0016787"
                     /db_xref="InterPro:IPR004843"
                     /db_xref="InterPro:IPR014578"
                     /note="Derived using Geneious Prime 2025.1.3 'Annotate
                     from Database' based on nucleotide similarity"
     CDS             361787..363073
                     /locus_tag="Clo1313_0328"
                     /inference="protein motif:TFAM:TIGR00115"
                     /note="KEGG: cce:Ccel_0809 trigger factor; TIGRFAM:
                     trigger factor; PFAM: trigger factor domain-containing
                     protein; peptidylprolyl isomerase FKBP-type"
                     /codon_start=1
                     /transl_table=11
                     /product="trigger factor"
                     /protein_id="ADU73419.1"
                     /db_xref="GI:316939385"
                     /db_xref="InterPro:IPR001179"
                     /db_xref="InterPro:IPR005215"
                     /db_xref="InterPro:IPR008880"
                     /db_xref="InterPro:IPR008881"
                     /note="Derived using Geneious Prime 2025.1.3 'Annotate
                     from Database' based on nucleotide similarity"
     CDS             363143..363727
                     /locus_tag="Clo1313_0329"
                     /EC_number="3.4.21.92"
                     /inference="protein motif:TFAM:TIGR00493"
                     /note="TIGRFAM: ATP-dependent Clp protease, proteolytic
                     subunit ClpP; KEGG: cce:Ccel_0810 ATP-dependent Clp
                     protease proteolytic subunit; PFAM: peptidase S14 ClpP"
                     /codon_start=1
                     /transl_table=11
                     /product="ATP-dependent Clp protease, proteolytic subunit
                     ClpP"
                     /protein_id="ADU73420.1"
                     /db_xref="GI:316939386"
                     /db_xref="GO:0004252"
                     /db_xref="InterPro:IPR001907"
                     /db_xref="InterPro:IPR018215"
                     /note="Derived using Geneious Prime 2025.1.3 'Annotate
                     from Database' based on nucleotide similarity"
     CDS             363741..365036
                     /locus_tag="Clo1313_0330"
                     /inference="protein motif:TFAM:TIGR00382"
                     /note="TIGRFAM: ATP-dependent Clp protease, ATP-binding
                     subunit ClpX; PFAM: ATPase AAA-2 domain protein; Clp
                     ATPase-like; KEGG: cce:Ccel_0811 ATP-dependent protease
                     ATP-binding subunit ClpX; SMART: AAA ATPase"
                     /codon_start=1
                     /transl_table=11
                     /product="ATP-dependent Clp protease, ATP-binding subunit
                     ClpX"
                     /protein_id="ADU73421.1"
                     /db_xref="GI:316939387"
                     /db_xref="GO:0005524"
                     /db_xref="GO:0051082"
                     /db_xref="InterPro:IPR003593"
                     /db_xref="InterPro:IPR004487"
                     /db_xref="InterPro:IPR010603"
                     /db_xref="InterPro:IPR013093"
                     /db_xref="InterPro:IPR019489"
                     /note="Derived using Geneious Prime 2025.1.3 'Annotate
                     from Database' based on nucleotide similarity"
     CDS             365271..366947
                     /locus_tag="Clo1313_0331"
                     /EC_number="3.4.21.53"
                     /inference="protein motif:TFAM:TIGR02902"
                     /note="SMART: AAA ATPase; TIGRFAM: ATP-dependent protease
                     LonB; KEGG: cce:Ccel_0812 sigma 54 interacting domain
                     protein; PFAM: AAA ATPase central domain protein"
                     /codon_start=1
                     /transl_table=11
                     /product="Sigma 54 interacting domain protein"
                     /protein_id="ADU73422.1"
                     /db_xref="GI:316939388"
                     /db_xref="InterPro:IPR001984"
                     /db_xref="InterPro:IPR002078"
                     /db_xref="InterPro:IPR003593"
                     /db_xref="InterPro:IPR003959"
                     /db_xref="InterPro:IPR008268"
                     /db_xref="InterPro:IPR014251"
                     /note="Derived using Geneious Prime 2025.1.3 'Annotate
                     from Database' based on nucleotide similarity"
     CDS             367159..368178
                     /locus_tag="Clo1313_0332"
                     /EC_number="3.4.24.57"
                     /inference="protein motif:TFAM:TIGR00329"
                     /note="TIGRFAM: metalloendopeptidase, glycoprotease
                     family; KEGG: cce:Ccel_0814 putative DNA-binding/iron
                     metalloprotein/AP endonuclease; PFAM: peptidase M22
                     glycoprotease"
                     /codon_start=1
                     /transl_table=11
                     /product="metalloendopeptidase, glycoprotease family"
                     /protein_id="ADU73423.1"
                     /db_xref="GI:316939389"
                     /db_xref="GO:0004222"
                     /db_xref="InterPro:IPR000408"
                     /db_xref="InterPro:IPR000905"
                     /db_xref="InterPro:IPR017860"
                     /db_xref="InterPro:IPR017861"
                     /note="Derived using Geneious Prime 2025.1.3 'Annotate
                     from Database' based on nucleotide similarity"
     CDS             complement(368892..369578)
                     /locus_tag="Clo1313_0333"
                     /inference="protein motif:PFAM:PF01464"
                     /note="PFAM: Lytic transglycosylase catalytic; KEGG:
                     cce:Ccel_0815 lytic transglycosylase catalytic"
                     /codon_start=1
                     /transl_table=11
                     /product="Lytic transglycosylase catalytic"
                     /protein_id="ADU73424.1"
                     /db_xref="GI:316939390"
                     /db_xref="InterPro:IPR000189"
                     /db_xref="InterPro:IPR008258"
                     /note="Derived using Geneious Prime 2025.1.3 'Annotate
                     from Database' based on nucleotide similarity"
     CDS             complement(369795..370118)
                     /locus_tag="Clo1313_0334"
                     /inference="similar to AA sequence:KEGG:Ccel_0816"
                     /note="KEGG: cce:Ccel_0816 hypothetical protein"
                     /codon_start=1
                     /transl_table=11
                     /product="hypothetical protein"
                     /protein_id="ADU73425.1"
                     /db_xref="GI:316939391"
                     /note="Derived using Geneious Prime 2025.1.3 'Annotate
                     from Database' based on nucleotide similarity"
     CDS             370455..370925
                     /locus_tag="Clo1313_0335"
                     /inference="protein motif:PFAM:PF04167"
                     /note="PFAM: protein of unknown function DUF402; KEGG:
                     cce:Ccel_0817 protein of unknown function DUF402"
                     /codon_start=1
                     /transl_table=11
                     /product="protein of unknown function DUF402"
                     /protein_id="ADU73426.1"
                     /db_xref="GI:316939392"
                     /db_xref="InterPro:IPR007295"
                     /note="Derived using Geneious Prime 2025.1.3 'Annotate
                     from Database' based on nucleotide similarity"
     CDS             370985..371833
                     /locus_tag="Clo1313_0336"
                     /inference="protein motif:PFAM:PF02811"
                     /note="KEGG: cce:Ccel_0818 PHP domain protein; PFAM: PHP
                     domain protein; SMART: phosphoesterase PHP domain protein"
                     /codon_start=1
                     /transl_table=11
                     /product="PHP domain protein"
                     /protein_id="ADU73427.1"
                     /db_xref="GI:316939393"
                     /db_xref="GO:0003824"
                     /db_xref="InterPro:IPR003141"
                     /db_xref="InterPro:IPR004013"
                     /note="Derived using Geneious Prime 2025.1.3 'Annotate
                     from Database' based on nucleotide similarity"
     CDS             372013..372477
                     /locus_tag="Clo1313_0337"
                     /inference="protein motif:TFAM:TIGR00086"
                     /note="KEGG: cce:Ccel_0819 SsrA-binding protein; TIGRFAM:
                     SsrA-binding protein; PFAM: SmpB protein"
                     /codon_start=1
                     /transl_table=11
                     /product="SsrA-binding protein"
                     /protein_id="ADU73428.1"
                     /db_xref="GI:316939394"
                     /db_xref="GO:0003723"
                     /db_xref="InterPro:IPR000037"
                     /db_xref="InterPro:IPR020081"
                     /note="Derived using Geneious Prime 2025.1.3 'Annotate
                     from Database' based on nucleotide similarity"
     CDS             372998..373177
                     /locus_tag="Clo1313_0338"
                     /inference="similar to AA sequence:KEGG:BpOF4_17620"
                     /note="KEGG: bpf:BpOF4_17620 hypothetical protein"
                     /codon_start=1
                     /transl_table=11
                     /product="hypothetical protein"
                     /protein_id="ADU73429.1"
                     /db_xref="GI:316939395"
                     /note="Derived using Geneious Prime 2025.1.3 'Annotate
                     from Database' based on nucleotide similarity"
     CDS             373898..374290
                     /locus_tag="Clo1313_0339"
                     /inference="similar to AA sequence:KEGG:lwe1722"
                     /note="KEGG: lwe:lwe1722 hypothetical protein"
                     /codon_start=1
                     /transl_table=11
                     /product="hypothetical protein"
                     /protein_id="ADU73430.1"
                     /db_xref="GI:316939396"
                     /note="Derived using Geneious Prime 2025.1.3 'Annotate
                     from Database' based on nucleotide similarity"
     CDS             374491..374664
                     /locus_tag="Clo1313_0340"
                     /inference="similar to AA sequence:KEGG:294429"
                     /note="KEGG: rno:294429 RAN binding protein 2"
                     /codon_start=1
                     /transl_table=11
                     /product="hypothetical protein"
                     /protein_id="ADU73431.1"
                     /db_xref="GI:316939397"
                     /note="Derived using Geneious Prime 2025.1.3 'Annotate
                     from Database' based on nucleotide similarity"
     CDS             375051..376382
                     /locus_tag="Clo1313_0341"
                     /inference="similar to AA sequence:KEGG:CTC01364"
                     /note="KEGG: ctc:CTC01364 hypothetical protein"
                     /codon_start=1
                     /transl_table=11
                     /product="hypothetical protein"
                     /protein_id="ADU73432.1"
                     /db_xref="GI:316939398"
                     /note="Derived using Geneious Prime 2025.1.3 'Annotate
                     from Database' based on nucleotide similarity"
     CDS             376393..376605
                     /locus_tag="Clo1313_0342"
                     /inference="similar to AA sequence:KEGG:Dhaf_1136"
                     /note="KEGG: dhd:Dhaf_1136 hypothetical protein"
                     /codon_start=1
                     /transl_table=11
                     /product="hypothetical protein"
                     /protein_id="ADU73433.1"
                     /db_xref="GI:316939399"
                     /note="Derived using Geneious Prime 2025.1.3 'Annotate
                     from Database' based on nucleotide similarity"
     CDS             376700..377416
                     /locus_tag="Clo1313_0343"
                     /inference="similar to AA sequence:KEGG:Amet_3852"
                     /note="KEGG: amt:Amet_3852 beta-lactamase
                     domain-containing protein"
                     /codon_start=1
                     /transl_table=11
                     /product="beta-lactamase domain-containing protein"
                     /protein_id="ADU73434.1"
                     /db_xref="GI:316939400"
                     /note="Derived using Geneious Prime 2025.1.3 'Annotate
                     from Database' based on nucleotide similarity"
     CDS             377455..378276
                     /locus_tag="Clo1313_0344"
                     /inference="protein motif:PFAM:PF03747"
                     /note="PFAM: ADP-ribosylation/Crystallin J1; KEGG:
                     amr:AM1_0005 ADP-ribosylglycohydrolase"
                     /codon_start=1
                     /transl_table=11
                     /product="ADP-ribosylation/Crystallin J1"
                     /protein_id="ADU73435.1"
                     /db_xref="GI:316939401"
                     /db_xref="InterPro:IPR005502"
                     /note="Derived using Geneious Prime 2025.1.3 'Annotate
                     from Database' based on nucleotide similarity"
     CDS             379112..380728
                     /locus_tag="Clo1313_0346"
                     /inference="protein motif:PFAM:PF00999"
                     /note="PFAM: sodium/hydrogen exchanger; TrkA-C domain
                     protein; KEGG: fma:FMG_0030 potassium/proton antiporter"
                     /codon_start=1
                     /transl_table=11
                     /product="sodium/hydrogen exchanger"
                     /protein_id="ADU73436.1"
                     /db_xref="GI:316939402"
                     /db_xref="GO:0008324"
                     /db_xref="GO:0015299"
                     /db_xref="InterPro:IPR001991"
                     /db_xref="InterPro:IPR006037"
                     /db_xref="InterPro:IPR006153"
                     /note="Derived using Geneious Prime 2025.1.3 'Annotate
                     from Database' based on nucleotide similarity"
     CDS             380858..380986
                     /locus_tag="Clo1313_0347"
                     /inference="protein motif:PFAM:PF01909"
                     /note="PFAM: DNA polymerase beta domain protein region;
                     KEGG: smb:smi_1712 nucleotidyltransferase"
                     /codon_start=1
                     /transl_table=11
                     /product="DNA polymerase beta domain protein region"
                     /protein_id="ADU73437.1"
                     /db_xref="GI:316939403"
                     /db_xref="GO:0016779"
                     /db_xref="InterPro:IPR002934"
                     /note="Derived using Geneious Prime 2025.1.3 'Annotate
                     from Database' based on nucleotide similarity"
     CDS             381132..382010
                     /locus_tag="Clo1313_0348"
                     /inference="protein motif:PFAM:PF06445"
                     /note="KEGG: pth:PTH_1521 hypothetical protein; PFAM:
                     transcription activator effector binding;
                     helix-turn-helix- domain containing protein AraC type;
                     SMART: Helix-turn-helix, AraC domain"
                     /codon_start=1
                     /transl_table=11
                     /product="transcriptional regulator, AraC family"
                     /protein_id="ADU73438.1"
                     /db_xref="GI:316939404"
                     /db_xref="GO:0003700"
                     /db_xref="GO:0043565"
                     /db_xref="InterPro:IPR000005"
                     /db_xref="InterPro:IPR010499"
                     /db_xref="InterPro:IPR018060"
                     /db_xref="InterPro:IPR020449"
                     /note="Derived using Geneious Prime 2025.1.3 'Annotate
                     from Database' based on nucleotide similarity"
     CDS             382507..385392
                     /locus_tag="Clo1313_0349"
                     /inference="protein motif:PFAM:PF00759"
                     /note="PFAM: glycoside hydrolase family 9; Dockerin type
                     1; type 3a cellulose-binding domain protein; KEGG:
                     cce:Ccel_1648 glycoside hydrolase family 9"
                     /codon_start=1
                     /transl_table=11
                     /product="glycoside hydrolase family 9"
                     /protein_id="ADU73439.1"
                     /db_xref="GI:316939405"
                     /db_xref="GO:0008965"
                     /db_xref="GO:0030246"
                     /db_xref="InterPro:IPR001701"
                     /db_xref="InterPro:IPR001956"
                     /db_xref="InterPro:IPR002105"
                     /db_xref="InterPro:IPR018242"
                     /db_xref="InterPro:IPR018247"
                     /note="Derived using Geneious Prime 2025.1.3 'Annotate
                     from Database' based on nucleotide similarity"
     CDS             385557..387680
                     /locus_tag="Clo1313_0350"
                     /inference="protein motif:PFAM:PF00759"
                     /note="PFAM: glycoside hydrolase family 9; type 3a
                     cellulose-binding domain protein; Dockerin type 1; KEGG:
                     cce:Ccel_1249 glycoside hydrolase family 9"
                     /codon_start=1
                     /transl_table=11
                     /product="glycoside hydrolase family 9"
                     /protein_id="ADU73440.1"
                     /db_xref="GI:316939406"
                     /db_xref="GO:0030246"
                     /db_xref="GO:0043565"
                     /db_xref="InterPro:IPR001701"
                     /db_xref="InterPro:IPR001956"
                     /db_xref="InterPro:IPR002105"
                     /db_xref="InterPro:IPR018221"
                     /db_xref="InterPro:IPR018242"
                     /db_xref="InterPro:IPR018247"
                     /note="Derived using Geneious Prime 2025.1.3 'Annotate
                     from Database' based on nucleotide similarity"
     CDS             388130..389467
                     /locus_tag="Clo1313_0351"
                     /inference="similar to AA sequence:KEGG:Cbei_3559"
                     /note="manually curated; KEGG: cbe:Cbei_3559
                     transcriptional regulator-like protein"
                     /codon_start=1
                     /transl_table=11
                     /product="transcriptional regulator-like protein"
                     /protein_id="ADU73441.1"
                     /db_xref="GI:316939407"
                     /note="Derived using Geneious Prime 2025.1.3 'Annotate
                     from Database' based on nucleotide similarity"
     CDS             389451..390503
                     /locus_tag="Clo1313_0352"
                     /inference="similar to AA sequence:KEGG:Cbei_3558"
                     /note="manually curated; KEGG: cbe:Cbei_3558 hypothetical
                     protein"
                     /codon_start=1
                     /transl_table=11
                     /product="hypothetical protein"
                     /protein_id="ADU73442.1"
                     /db_xref="GI:316939408"
                     /note="Derived using Geneious Prime 2025.1.3 'Annotate
                     from Database' based on nucleotide similarity"
     CDS             390958..392421
                     /locus_tag="Clo1313_0353"
                     /inference="protein motif:PFAM:PF05731"
                     /note="KEGG: cbe:Cbei_3557 TROVE domain-containing
                     protein; manually curated; PFAM: TROVE domain-containing
                     protein"
                     /codon_start=1
                     /transl_table=11
                     /product="TROVE domain-containing protein"
                     /protein_id="ADU73443.1"
                     /db_xref="GI:316939409"
                     /db_xref="GO:0003723"
                     /db_xref="InterPro:IPR008858"
                     /note="Derived using Geneious Prime 2025.1.3 'Annotate
                     from Database' based on nucleotide similarity"
     CDS             392433..394013
                     /locus_tag="Clo1313_0354"
                     /inference="similar to AA sequence:KEGG:BBR47_03130"
                     /note="KEGG: bbe:BBR47_03130 hypothetical protein"
                     /codon_start=1
                     /transl_table=11
                     /product="hypothetical protein"
                     /protein_id="ADU73444.1"
                     /db_xref="GI:316939410"
                     /note="Derived using Geneious Prime 2025.1.3 'Annotate
                     from Database' based on nucleotide similarity"
     CDS             394026..394265
                     /locus_tag="Clo1313_0355"
                     /inference="similar to AA sequence:KEGG:Caci_3518"
                     /note="KEGG: cai:Caci_3518 hypothetical protein"
                     /codon_start=1
                     /transl_table=11
                     /product="hypothetical protein"
                     /protein_id="ADU73445.1"
                     /db_xref="GI:316939411"
                     /note="Derived using Geneious Prime 2025.1.3 'Annotate
                     from Database' based on nucleotide similarity"
     CDS             394391..395788
                     /locus_tag="Clo1313_0356"
                     /inference="protein motif:PFAM:PF08242"
                     /note="PFAM: Methyltransferase type 12; KEGG: ana:alr3730
                     hypothetical protein"
                     /codon_start=1
                     /transl_table=11
                     /product="Methyltransferase type 12"
                     /protein_id="ADU73446.1"
                     /db_xref="GI:316939412"
                     /db_xref="InterPro:IPR013217"
                     /note="Derived using Geneious Prime 2025.1.3 'Annotate
                     from Database' based on nucleotide similarity"
     CDS             395785..398397
                     /locus_tag="Clo1313_0357"
                     /inference="protein motif:PFAM:PF00149"
                     /note="PFAM: metallophosphoesterase; KEGG:
                     aba:Acid345_1977 metallophosphoesterase"
                     /codon_start=1
                     /transl_table=11
                     /product="metallophosphoesterase"
                     /protein_id="ADU73447.1"
                     /db_xref="GI:316939413"
                     /db_xref="GO:0016787"
                     /db_xref="InterPro:IPR004843"
                     /db_xref="InterPro:IPR006186"
                     /note="Derived using Geneious Prime 2025.1.3 'Annotate
                     from Database' based on nucleotide similarity"
     CDS             complement(398513..399214)
                     /locus_tag="Clo1313_0358"
                     /inference="protein motif:TFAM:TIGR03652"
                     /note="KEGG: aoe:Clos_2425 hypothetical protein; TIGRFAM:
                     iron-sulfur cluster repair di-iron protein; PFAM: protein
                     of unknown function DUF542 ScdA domain protein;
                     Hemerythrin HHE cation binding domain protein"
                     /codon_start=1
                     /transl_table=11
                     /product="iron-sulfur cluster repair di-iron protein"
                     /protein_id="ADU73448.1"
                     /db_xref="GI:316939414"
                     /db_xref="InterPro:IPR007500"
                     /db_xref="InterPro:IPR012312"
                     /db_xref="InterPro:IPR019903"
                     /note="Derived using Geneious Prime 2025.1.3 'Annotate
                     from Database' based on nucleotide similarity"
     CDS             complement(399237..400466)
                     /locus_tag="Clo1313_0359"
                     /inference="protein motif:PFAM:PF00258"
                     /note="KEGG: amt:Amet_3723 beta-lactamase
                     domain-containing protein; PFAM: flavodoxin/nitric oxide
                     synthase; SMART: beta-lactamase domain protein"
                     /codon_start=1
                     /transl_table=11
                     /product="flavodoxin/nitric oxide synthase"
                     /protein_id="ADU73449.1"
                     /db_xref="GI:316939415"
                     /db_xref="GO:0010181"
                     /db_xref="GO:0016491"
                     /db_xref="InterPro:IPR001226"
                     /db_xref="InterPro:IPR001279"
                     /db_xref="InterPro:IPR008254"
                     /db_xref="InterPro:IPR016440"
                     /note="Derived using Geneious Prime 2025.1.3 'Annotate
                     from Database' based on nucleotide similarity"
     CDS             complement(400622..401320)
                     /locus_tag="Clo1313_0360"
                     /inference="protein motif:PFAM:PF00027"
                     /note="KEGG: aoe:Clos_2178 Crp/FNR family transcriptional
                     regulator; PFAM: cyclic nucleotide-binding; regulatory
                     protein Crp; SMART: cyclic nucleotide-binding; regulatory
                     protein Crp"
                     /codon_start=1
                     /transl_table=11
                     /product="transcriptional regulator, Crp/Fnr family"
                     /protein_id="ADU73450.1"
                     /db_xref="GI:316939416"
                     /db_xref="GO:0003700"
                     /db_xref="InterPro:IPR000595"
                     /db_xref="InterPro:IPR001808"
                     /db_xref="InterPro:IPR012318"
                     /db_xref="InterPro:IPR018335"
                     /note="Derived using Geneious Prime 2025.1.3 'Annotate
                     from Database' based on nucleotide similarity"
     CDS             401561..402181
                     /locus_tag="Clo1313_0361"
                     /inference="similar to AA sequence:KEGG:Ppha_0457"
                     /note="KEGG: pph:Ppha_0457 rod shape-determining protein
                     RodA"
                     /codon_start=1
                     /transl_table=11
                     /product="hypothetical protein"
                     /protein_id="ADU73451.1"
                     /db_xref="GI:316939417"
                     /note="Derived using Geneious Prime 2025.1.3 'Annotate
                     from Database' based on nucleotide similarity"
     CDS             402243..402362
                     /locus_tag="Clo1313_0362"
                     /inference="ab initio prediction:Prodigal:1.4"
                     /codon_start=1
                     /transl_table=11
                     /product="hypothetical protein"
                     /protein_id="ADU73452.1"
                     /db_xref="GI:316939418"
                     /note="Derived using Geneious Prime 2025.1.3 'Annotate
                     from Database' based on nucleotide similarity"
     CDS             402454..402597
                     /locus_tag="Clo1313_0363"
                     /inference="similar to AA sequence:KEGG:CTC00666"
                     /note="KEGG: ctc:CTC00666 hypothetical protein"
                     /codon_start=1
                     /transl_table=11
                     /product="hypothetical protein"
                     /protein_id="ADU73453.1"
                     /db_xref="GI:316939419"
                     /note="Derived using Geneious Prime 2025.1.3 'Annotate
                     from Database' based on nucleotide similarity"
     CDS             403062..403766
                     /locus_tag="Clo1313_0364"
                     /inference="protein motif:TFAM:TIGR01528"
                     /note="KEGG: bhy:BHWA1_02422 nicotinamide mononucleotide
                     transporter; TIGRFAM: nicotinamide mononucleotide
                     transporter PnuC; PFAM: Nicotinamide mononucleotide
                     transporter PnuC"
                     /codon_start=1
                     /transl_table=11
                     /product="nicotinamide mononucleotide transporter PnuC"
                     /protein_id="ADU73454.1"
                     /db_xref="GI:316939420"
                     /db_xref="InterPro:IPR006419"
                     /note="Derived using Geneious Prime 2025.1.3 'Annotate
                     from Database' based on nucleotide similarity"
     CDS             403759..404781
                     /locus_tag="Clo1313_0365"
                     /inference="protein motif:TFAM:TIGR00125"
                     /note="KEGG: bhy:BHWA1_02421 nicotinamide-nucleotide
                     adenylyltransferase; TIGRFAM: cytidyltransferase-related
                     domain protein; PFAM: cytidylyltransferase"
                     /codon_start=1
                     /transl_table=11
                     /product="cytidyltransferase-related domain protein"
                     /protein_id="ADU73455.1"
                     /db_xref="GI:316939421"
                     /db_xref="GO:0003824"
                     /db_xref="InterPro:IPR004820"
                     /db_xref="InterPro:IPR004821"
                     /note="Derived using Geneious Prime 2025.1.3 'Annotate
                     from Database' based on nucleotide similarity"
     CDS             404882..405268
                     /locus_tag="Clo1313_0366"
                     /inference="similar to AA sequence:KEGG:Shel_21970"
                     /note="KEGG: shi:Shel_21970 hypothetical protein"
                     /codon_start=1
                     /transl_table=11
                     /product="hypothetical protein"
                     /protein_id="ADU73456.1"
                     /db_xref="GI:316939422"
                     /note="Derived using Geneious Prime 2025.1.3 'Annotate
                     from Database' based on nucleotide similarity"
     CDS             405332..405517
                     /locus_tag="Clo1313_0367"
                     /inference="ab initio prediction:Prodigal:1.4"
                     /codon_start=1
                     /transl_table=11
                     /product="hypothetical protein"
                     /protein_id="ADU73457.1"
                     /db_xref="GI:316939423"
                     /note="Derived using Geneious Prime 2025.1.3 'Annotate
                     from Database' based on nucleotide similarity"
     CDS             405719..406060
                     /locus_tag="Clo1313_0368"
                     /inference="protein motif:PFAM:PF08818"
                     /note="PFAM: Domain of unknown function DUF1801; KEGG:
                     rci:RCIX1712 hypothetical protein"
                     /codon_start=1
                     /transl_table=11
                     /product="Domain of unknown function DUF1801"
                     /protein_id="ADU73458.1"
                     /db_xref="GI:316939424"
                     /db_xref="InterPro:IPR014922"
                     /note="Derived using Geneious Prime 2025.1.3 'Annotate
                     from Database' based on nucleotide similarity"
     CDS             406172..406858
                     /locus_tag="Clo1313_0369"
                     /inference="similar to AA sequence:KEGG:CLL_A0963"
                     /note="KEGG: cbk:CLL_A0963 hypothetical protein"
                     /codon_start=1
                     /transl_table=11
                     /product="hypothetical protein"
                     /protein_id="ADU73459.1"
                     /db_xref="GI:316939425"
                     /note="Derived using Geneious Prime 2025.1.3 'Annotate
                     from Database' based on nucleotide similarity"
     CDS             407134..407874
                     /locus_tag="Clo1313_0370"
                     /inference="protein motif:PFAM:PF01510"
                     /note="PFAM: N-acetylmuramoyl-L-alanine amidase family 2;
                     S-layer domain-containing protein; KEGG: swo:Swol_1062
                     negative regulator of beta-lactamase expression-like
                     protein"
                     /codon_start=1
                     /transl_table=11
                     /product="N-acetylmuramoyl-L-alanine amidase family 2"
                     /protein_id="ADU73460.1"
                     /db_xref="GI:316939426"
                     /db_xref="GO:0008745"
                     /db_xref="InterPro:IPR001119"
                     /db_xref="InterPro:IPR002502"
                     /note="Derived using Geneious Prime 2025.1.3 'Annotate
                     from Database' based on nucleotide similarity"
     CDS             408162..408323
                     /locus_tag="Clo1313_0371"
                     /inference="protein motif:PFAM:PF10055"
                     /note="PFAM: Protein of unknown function DUF2292; KEGG:
                     clj:CLJU_c23500 hypothetical protein"
                     /codon_start=1
                     /transl_table=11
                     /product="Protein of unknown function DUF2292"
                     /protein_id="ADU73461.1"
                     /db_xref="GI:316939427"
                     /db_xref="InterPro:IPR018743"
                     /note="Derived using Geneious Prime 2025.1.3 'Annotate
                     from Database' based on nucleotide similarity"
     CDS             408391..409056
                     /locus_tag="Clo1313_0372"
                     /inference="protein motif:PFAM:PF02310"
                     /note="PFAM: cobalamin B12-binding domain protein;
                     Methionine synthase B12-binding module cap domain protein;
                     KEGG: geo:Geob_2541 cobalamin B12-binding domain protein"
                     /codon_start=1
                     /transl_table=11
                     /product="cobalamin B12-binding domain protein"
                     /protein_id="ADU73462.1"
                     /db_xref="GI:316939428"
                     /db_xref="GO:0008705"
                     /db_xref="GO:0031419"
                     /db_xref="GO:0046872"
                     /db_xref="InterPro:IPR003759"
                     /db_xref="InterPro:IPR006158"
                     /note="Derived using Geneious Prime 2025.1.3 'Annotate
                     from Database' based on nucleotide similarity"
     CDS             409046..410164
                     /locus_tag="Clo1313_0373"
                     /inference="protein motif:TFAM:TIGR01463"
                     /note="KEGG: geo:Geob_2542 uroporphyrinogen decarboxylase
                     (URO-D); TIGRFAM: methyltransferase MtaA/CmuA family;
                     PFAM: Uroporphyrinogen decarboxylase (URO-D)"
                     /codon_start=1
                     /transl_table=11
                     /product="methyltransferase MtaA/CmuA family"
                     /protein_id="ADU73463.1"
                     /db_xref="GI:316939429"
                     /db_xref="GO:0008168"
                     /db_xref="InterPro:IPR000257"
                     /db_xref="InterPro:IPR006360"
                     /note="Derived using Geneious Prime 2025.1.3 'Annotate
                     from Database' based on nucleotide similarity"
     CDS             410201..411268
                     /locus_tag="Clo1313_0374"
                     /inference="protein motif:TFAM:TIGR01463"
                     /note="KEGG: geo:Geob_2543 methylcobalamin:coenzyme M
                     methyltransferase; TIGRFAM: methyltransferase MtaA/CmuA
                     family; PFAM: Uroporphyrinogen decarboxylase (URO-D)"
                     /codon_start=1
                     /transl_table=11
                     /product="methyltransferase MtaA/CmuA family"
                     /protein_id="ADU73464.1"
                     /db_xref="GI:316939430"
                     /db_xref="GO:0008168"
                     /db_xref="InterPro:IPR000257"
                     /db_xref="InterPro:IPR006360"
                     /note="Derived using Geneious Prime 2025.1.3 'Annotate
                     from Database' based on nucleotide similarity"
     CDS             411228..412904
                     /locus_tag="Clo1313_0375"
                     /inference="protein motif:PFAM:PF00111"
                     /note="PFAM: ferredoxin; KEGG: geo:Geob_2544 ferredoxin"
                     /codon_start=1
                     /transl_table=11
                     /product="ferredoxin"
                     /protein_id="ADU73465.1"
                     /db_xref="GI:316939431"
                     /db_xref="GO:0009055"
                     /db_xref="GO:0051536"
                     /db_xref="InterPro:IPR001041"
                     /note="Derived using Geneious Prime 2025.1.3 'Annotate
                     from Database' based on nucleotide similarity"
     CDS             412918..413574
                     /locus_tag="Clo1313_0376"
                     /inference="protein motif:PFAM:PF08901"
                     /note="PFAM: protein of unknown function DUF1847; KEGG:
                     dhd:Dhaf_4575 protein of unknown function DUF1847"
                     /codon_start=1
                     /transl_table=11
                     /product="protein of unknown function DUF1847"
                     /protein_id="ADU73466.1"
                     /db_xref="GI:316939432"
                     /db_xref="InterPro:IPR014997"
                     /note="Derived using Geneious Prime 2025.1.3 'Annotate
                     from Database' based on nucleotide similarity"
     CDS             413604..414686
                     /locus_tag="Clo1313_0377"
                     /inference="similar to AA sequence:KEGG:Geob_2534"
                     /note="KEGG: geo:Geob_2534 extracellular solute-binding
                     protein family 3"
                     /codon_start=1
                     /transl_table=11
                     /product="extracellular solute-binding protein family 3"
                     /protein_id="ADU73467.1"
                     /db_xref="GI:316939433"
                     /note="Derived using Geneious Prime 2025.1.3 'Annotate
                     from Database' based on nucleotide similarity"
     CDS             414702..415508
                     /locus_tag="Clo1313_0378"
                     /inference="protein motif:PFAM:PF00005"
                     /note="KEGG: mbn:Mboo_0164 ABC transporter related; PFAM:
                     ABC transporter related; SMART: AAA ATPase"
                     /codon_start=1
                     /transl_table=11
                     /product="ABC transporter related protein"
                     /protein_id="ADU73468.1"
                     /db_xref="GI:316939434"
                     /db_xref="GO:0005524"
                     /db_xref="GO:0016887"
                     /db_xref="InterPro:IPR001827"
                     /db_xref="InterPro:IPR003439"
                     /db_xref="InterPro:IPR003593"
                     /db_xref="InterPro:IPR017871"
                     /note="Derived using Geneious Prime 2025.1.3 'Annotate
                     from Database' based on nucleotide similarity"
     CDS             415534..416442
                     /locus_tag="Clo1313_0379"
                     /inference="protein motif:PFAM:PF00528"
                     /note="PFAM: binding-protein-dependent transport systems
                     inner membrane component; KEGG: geo:Geob_2535
                     binding-protein-dependent transport systems inner membrane
                     component"
                     /codon_start=1
                     /transl_table=11
                     /product="binding-protein-dependent transport systems
                     inner membrane component"
                     /protein_id="ADU73469.1"
                     /db_xref="GI:316939435"
                     /db_xref="GO:0005215"
                     /db_xref="InterPro:IPR000515"
                     /note="Derived using Geneious Prime 2025.1.3 'Annotate
                     from Database' based on nucleotide similarity"
     CDS             416461..417783
                     /locus_tag="Clo1313_0380"
                     /EC_number="6.2.1.30"
                     /inference="protein motif:PRIAM:6.2.1.30"
                     /note="KEGG: fma:FMG_0215 coenzyme F390 synthetase; PFAM:
                     AMP-dependent synthetase and ligase"
                     /codon_start=1
                     /transl_table=11
                     /product="Phenylacetate--CoA ligase"
                     /protein_id="ADU73470.1"
                     /db_xref="GI:316939436"
                     /db_xref="InterPro:IPR000873"
                     /note="Derived using Geneious Prime 2025.1.3 'Annotate
                     from Database' based on nucleotide similarity"
     CDS             417788..418960
                     /locus_tag="Clo1313_0381"
                     /inference="protein motif:PFAM:PF00155"
                     /note="PFAM: aminotransferase class I and II; KEGG:
                     eel:EUBELI_20597 hypothetical protein"
                     /codon_start=1
                     /transl_table=11
                     /product="aminotransferase class I and II"
                     /protein_id="ADU73471.1"
                     /db_xref="GI:316939437"
                     /db_xref="GO:0003824"
                     /db_xref="GO:0030170"
                     /db_xref="InterPro:IPR001176"
                     /db_xref="InterPro:IPR004838"
                     /db_xref="InterPro:IPR004839"
                     /note="Derived using Geneious Prime 2025.1.3 'Annotate
                     from Database' based on nucleotide similarity"
     CDS             418957..419502
                     /locus_tag="Clo1313_0382"
                     /inference="protein motif:TFAM:TIGR02175"
                     /note="KEGG: ele:Elen_0416 pyruvate/ketoisovalerate
                     oxidoreductase, gamma subunit; TIGRFAM:
                     pyruvate/ketoisovalerate oxidoreductase, gamma subunit;
                     PFAM: Pyruvate/ketoisovalerate oxidoreductase, catalytic
                     domain"
                     /codon_start=1
                     /transl_table=11
                     /product="pyruvate/ketoisovalerate oxidoreductase, gamma
                     subunit"
                     /protein_id="ADU73472.1"
                     /db_xref="GI:316939438"
                     /db_xref="GO:0051536"
                     /db_xref="InterPro:IPR011894"
                     /db_xref="InterPro:IPR019752"
                     /note="Derived using Geneious Prime 2025.1.3 'Annotate
                     from Database' based on nucleotide similarity"
     CDS             419499..419810
                     /locus_tag="Clo1313_0383"
                     /inference="protein motif:TFAM:TIGR02179"
                     /note="TIGRFAM: pyruvate ferredoxin/flavodoxin
                     oxidoreductase, delta subunit; KEGG: ccu:Ccur_08380
                     2-oxoacid:acceptor oxidoreductase, gamma subunit,
                     pyruvate/2-ketoisovalerate family/2-oxoacid:acceptor
                     oxidoreductase, delta subunit, pyruvate/2-ketoisovalerate
                     family"
                     /codon_start=1
                     /transl_table=11
                     /product="pyruvate ferredoxin/flavodoxin oxidoreductase,
                     delta subunit"
                     /protein_id="ADU73473.1"
                     /db_xref="GI:316939439"
                     /db_xref="GO:0008168"
                     /db_xref="InterPro:IPR011898"
                     /db_xref="InterPro:IPR017896"
                     /db_xref="InterPro:IPR017900"
                     /note="Derived using Geneious Prime 2025.1.3 'Annotate
                     from Database' based on nucleotide similarity"
     CDS             419800..420987
                     /locus_tag="Clo1313_0384"
                     /inference="protein motif:PFAM:PF01855"
                     /note="PFAM: pyruvate flavodoxin/ferredoxin oxidoreductase
                     domain protein; Transketolase domain-containing protein;
                     KEGG: fma:FMG_0217 pyruvate/ferredoxin oxidoreductase
                     alpha subunit"
                     /codon_start=1
                     /transl_table=11
                     /product="pyruvate flavodoxin/ferredoxin oxidoreductase
                     domain protein"
                     /protein_id="ADU73474.1"
                     /db_xref="GI:316939440"
                     /db_xref="GO:0003824"
                     /db_xref="GO:0016491"
                     /db_xref="InterPro:IPR002880"
                     /db_xref="InterPro:IPR005476"
                     /note="Derived using Geneious Prime 2025.1.3 'Annotate
                     from Database' based on nucleotide similarity"
     CDS             420980..421885
                     /locus_tag="Clo1313_0385"
                     /inference="protein motif:PFAM:PF02775"
                     /note="PFAM: thiamine pyrophosphate TPP-binding
                     domain-containing protein; KEGG: ele:Elen_0418 thiamine
                     pyrophosphate protein domain protein TPP-binding"
                     /codon_start=1
                     /transl_table=11
                     /product="thiamine pyrophosphate TPP-binding
                     domain-containing protein"
                     /protein_id="ADU73475.1"
                     /db_xref="GI:316939441"
                     /db_xref="GO:0003824"
                     /db_xref="GO:0030976"
                     /db_xref="InterPro:IPR011766"
                     /note="Derived using Geneious Prime 2025.1.3 'Annotate
                     from Database' based on nucleotide similarity"
     CDS             421980..422192
                     /locus_tag="Clo1313_0386"
                     /inference="similar to AA sequence:KEGG:Ferp_0140"
                     /note="KEGG: fpl:Ferp_0140 4Fe-4S ferredoxin iron-sulfur
                     binding domain protein"
                     /codon_start=1
                     /transl_table=11
                     /product="hypothetical protein"
                     /protein_id="ADU73476.1"
                     /db_xref="GI:316939442"
                     /db_xref="InterPro:IPR017900"
                     /note="Derived using Geneious Prime 2025.1.3 'Annotate
                     from Database' based on nucleotide similarity"
     CDS             422305..422685
                     /locus_tag="Clo1313_0387"
                     /inference="protein motif:TFAM:TIGR00004"
                     /note="KEGG: eel:EUBELI_01818 TdcF protein; TIGRFAM:
                     endoribonuclease L-PSP; PFAM: Endoribonuclease L-PSP"
                     /codon_start=1
                     /transl_table=11
                     /product="endoribonuclease L-PSP"
                     /protein_id="ADU73477.1"
                     /db_xref="GI:316939443"
                     /db_xref="InterPro:IPR006056"
                     /db_xref="InterPro:IPR006175"
                     /db_xref="InterPro:IPR019897"
                     /note="Derived using Geneious Prime 2025.1.3 'Annotate
                     from Database' based on nucleotide similarity"
     CDS             422705..423865
                     /locus_tag="Clo1313_0388"
                     /inference="protein motif:PFAM:PF01053"
                     /note="PFAM: Cys/Met metabolism
                     pyridoxal-phosphate-dependent protein; KEGG: amt:Amet_3707
                     cystathionine gamma-synthase"
                     /codon_start=1
                     /transl_table=11
                     /product="Cys/Met metabolism pyridoxal-phosphate-dependent
                     protein"
                     /protein_id="ADU73478.1"
                     /db_xref="GI:316939444"
                     /db_xref="GO:0030170"
                     /db_xref="InterPro:IPR000277"
                     /note="Derived using Geneious Prime 2025.1.3 'Annotate
                     from Database' based on nucleotide similarity"
     CDS             423876..425057
                     /locus_tag="Clo1313_0389"
                     /inference="protein motif:PFAM:PF00155"
                     /note="PFAM: aminotransferase class I and II; KEGG:
                     kol:Kole_0146 aminotransferase class I and II"
                     /codon_start=1
                     /transl_table=11
                     /product="aminotransferase class I and II"
                     /protein_id="ADU73479.1"
                     /db_xref="GI:316939445"
                     /db_xref="GO:0016491"
                     /db_xref="GO:0030170"
                     /db_xref="InterPro:IPR001176"
                     /db_xref="InterPro:IPR004839"
                     /note="Derived using Geneious Prime 2025.1.3 'Annotate
                     from Database' based on nucleotide similarity"
     CDS             425208..427220
                     /locus_tag="Clo1313_0390"
                     /EC_number="1.2.99.2"
                     /inference="protein motif:TFAM:TIGR01702"
                     /note="TIGRFAM: carbon-monoxide dehydrogenase, catalytic
                     subunit; KEGG: cce:Ccel_0438 carbon-monoxide
                     dehydrogenase, catalytic subunit; PFAM: Prismane"
                     /codon_start=1
                     /transl_table=11
                     /product="carbon-monoxide dehydrogenase, catalytic
                     subunit"
                     /protein_id="ADU73480.1"
                     /db_xref="GI:316939446"
                     /db_xref="GO:0016151"
                     /db_xref="GO:0018492"
                     /db_xref="InterPro:IPR004137"
                     /db_xref="InterPro:IPR010047"
                     /note="Derived using Geneious Prime 2025.1.3 'Annotate
                     from Database' based on nucleotide similarity"
     CDS             427279..428262
                     /locus_tag="Clo1313_0391"
                     /inference="protein motif:SMART:SM00062"
                     /note="SMART: extracellular solute-binding protein family
                     3; KEGG: cce:Ccel_0437 extracellular solute-binding
                     protein family 3"
                     /codon_start=1
                     /transl_table=11
                     /product="extracellular solute-binding protein family 3"
                     /protein_id="ADU73481.1"
                     /db_xref="GI:316939447"
                     /db_xref="GO:0005215"
                     /db_xref="InterPro:IPR001638"
                     /note="Derived using Geneious Prime 2025.1.3 'Annotate
                     from Database' based on nucleotide similarity"
     CDS             428262..429041
                     /locus_tag="Clo1313_0392"
                     /inference="protein motif:PFAM:PF00528"
                     /note="PFAM: binding-protein-dependent transport systems
                     inner membrane component; KEGG: bse:Bsel_2699
                     binding-protein-dependent transport systems inner membrane
                     component"
                     /codon_start=1
                     /transl_table=11
                     /product="binding-protein-dependent transport systems
                     inner membrane component"
                     /protein_id="ADU73482.1"
                     /db_xref="GI:316939448"
                     /db_xref="GO:0005215"
                     /db_xref="InterPro:IPR000515"
                     /note="Derived using Geneious Prime 2025.1.3 'Annotate
                     from Database' based on nucleotide similarity"
     CDS             429043..429813
                     /locus_tag="Clo1313_0393"
                     /inference="protein motif:PFAM:PF00005"
                     /note="KEGG: cce:Ccel_0435 ABC transporter related; PFAM:
                     ABC transporter related; SMART: AAA ATPase"
                     /codon_start=1
                     /transl_table=11
                     /product="ABC transporter related protein"
                     /protein_id="ADU73483.1"
                     /db_xref="GI:316939449"
                     /db_xref="GO:0005524"
                     /db_xref="GO:0016887"
                     /db_xref="InterPro:IPR003439"
                     /db_xref="InterPro:IPR003593"
                     /db_xref="InterPro:IPR017871"
                     /note="Derived using Geneious Prime 2025.1.3 'Annotate
                     from Database' based on nucleotide similarity"
     CDS             complement(429942..432074)
                     /locus_tag="Clo1313_0394"
                     /inference="similar to AA sequence:KEGG:Ccel_0881"
                     /note="KEGG: cce:Ccel_0881 carbohydrate-binding, CenC-like
                     protein"
                     /codon_start=1
                     /transl_table=11
                     /product="hypothetical protein"
                     /protein_id="ADU73484.1"
                     /db_xref="GI:316939450"
                     /note="Derived using Geneious Prime 2025.1.3 'Annotate
                     from Database' based on nucleotide similarity"
     CDS             432455..433486
                     /locus_tag="Clo1313_0395"
                     /inference="protein motif:PFAM:PF00150"
                     /note="PFAM: glycoside hydrolase family 5; KEGG:
                     ttr:Tter_2195 glycoside hydrolase family 5"
                     /codon_start=1
                     /transl_table=11
                     /product="glycoside hydrolase family 5"
                     /protein_id="ADU73485.1"
                     /db_xref="GI:316939451"
                     /db_xref="GO:0016887"
                     /db_xref="InterPro:IPR001547"
                     /db_xref="InterPro:IPR018087"
                     /note="Derived using Geneious Prime 2025.1.3 'Annotate
                     from Database' based on nucleotide similarity"
                     /standard_name="celC"
     CDS             433603..434640
                     /locus_tag="Clo1313_0396"
                     /inference="protein motif:PFAM:PF00356"
                     /note="KEGG: tmt:Tmath_0383 transcriptional regulator,
                     LacI family; PFAM: regulatory protein LacI; periplasmic
                     binding protein/LacI transcriptional regulator; SMART:
                     regulatory protein LacI"
                     /codon_start=1
                     /transl_table=11
                     /product="transcriptional regulator, LacI family"
                     /protein_id="ADU73486.1"
                     /db_xref="GI:316939452"
                     /db_xref="GO:0003700"
                     /db_xref="InterPro:IPR000843"
                     /db_xref="InterPro:IPR001761"
                     /note="Derived using Geneious Prime 2025.1.3 'Annotate
                     from Database' based on nucleotide similarity"
                     /standard_name="glyR3"
     CDS             434750..439156
                     /locus_tag="Clo1313_0397"
                     /EC_number="3.2.1.39"
                     /inference="protein motif:PRIAM:3.2.1.39"
                     /note="KEGG: pjd:Pjdr2_0951 licheninase; PFAM: glycoside
                     hydrolase family 16; Carbohydrate-binding CenC domain
                     protein; S-layer domain-containing protein"
                     /codon_start=1
                     /transl_table=11
                     /product="Glucan endo-1,3-beta-D-glucosidase"
                     /protein_id="ADU73487.1"
                     /db_xref="GI:316939453"
                     /db_xref="InterPro:IPR000757"
                     /db_xref="InterPro:IPR001119"
                     /db_xref="InterPro:IPR003305"
                     /note="Derived using Geneious Prime 2025.1.3 'Annotate
                     from Database' based on nucleotide similarity"
                     /standard_name="licA"
     CDS             439342..441096
                     /locus_tag="Clo1313_0398"
                     /inference="protein motif:TFAM:TIGR00704"
                     /note="KEGG: cpy:Cphy_2825 Na/Pi-cotransporter II-related
                     protein; TIGRFAM: Na/Pi-cotransporter II-related protein;
                     PFAM: Na+/Picotransporter; PhoU family protein"
                     /codon_start=1
                     /transl_table=11
                     /product="Na/Pi-cotransporter II-related protein"
                     /protein_id="ADU73488.1"
                     /db_xref="GI:316939454"
                     /db_xref="InterPro:IPR003841"
                     /db_xref="InterPro:IPR004633"
                     /db_xref="InterPro:IPR008170"
                     /note="Derived using Geneious Prime 2025.1.3 'Annotate
                     from Database' based on nucleotide similarity"
     CDS             441451..443226
                     /locus_tag="Clo1313_0399"
                     /inference="protein motif:PFAM:PF00404"
                     /note="PFAM: Dockerin type 1; KEGG: cce:Ccel_0752
                     glycoside hydrolase family 26"
                     /codon_start=1
                     /transl_table=11
                     /product="Dockerin type 1"
                     /protein_id="ADU73489.1"
                     /db_xref="GI:316939455"
                     /db_xref="GO:0003700"
                     /db_xref="InterPro:IPR000805"
                     /db_xref="InterPro:IPR002105"
                     /db_xref="InterPro:IPR018242"
                     /db_xref="InterPro:IPR018247"
                     /note="Derived using Geneious Prime 2025.1.3 'Annotate
                     from Database' based on nucleotide similarity"
     CDS             443591..445429
                     /locus_tag="Clo1313_0400"
                     /inference="protein motif:PFAM:PF00759"
                     /note="PFAM: glycoside hydrolase family 9; Dockerin type
                     1; KEGG: cce:Ccel_0753 glycoside hydrolase family 9"
                     /codon_start=1
                     /transl_table=11
                     /product="glycoside hydrolase family 9"
                     /protein_id="ADU73490.1"
                     /db_xref="GI:316939456"
                     /db_xref="GO:0015321"
                     /db_xref="InterPro:IPR001701"
                     /db_xref="InterPro:IPR002105"
                     /db_xref="InterPro:IPR018242"
                     /db_xref="InterPro:IPR018247"
                     /note="Derived using Geneious Prime 2025.1.3 'Annotate
                     from Database' based on nucleotide similarity"
     CDS             445723..446418
                     /locus_tag="Clo1313_0401"
                     /inference="protein motif:PFAM:PF00072"
                     /note="KEGG: dhd:Dhaf_2940 two component transcriptional
                     regulator, winged helix family; PFAM: response regulator
                     receiver; transcriptional regulator domain-containing
                     protein; SMART: response regulator receiver"
                     /codon_start=1
                     /transl_table=11
                     /product="two component transcriptional regulator, winged
                     helix family"
                     /protein_id="ADU73491.1"
                     /db_xref="GI:316939457"
                     /db_xref="GO:0000156"
                     /db_xref="GO:0003677"
                     /db_xref="InterPro:IPR001789"
                     /db_xref="InterPro:IPR001867"
                     /note="Derived using Geneious Prime 2025.1.3 'Annotate
                     from Database' based on nucleotide similarity"
     CDS             446393..448432
                     /locus_tag="Clo1313_0402"
                     /inference="protein motif:PFAM:PF00512"
                     /note="KEGG: ctc:CTC02155 sensory transduction protein
                     kinase; PFAM: histidine kinase A domain protein; histidine
                     kinase HAMP region domain protein; ATP-binding region
                     ATPase domain protein; SMART: histidine kinase A domain
                     protein; ATP-binding region ATPase domain protein"
                     /codon_start=1
                     /transl_table=11
                     /product="integral membrane sensor signal transduction
                     histidine kinase"
                     /protein_id="ADU73492.1"
                     /db_xref="GI:316939458"
                     /db_xref="GO:0000155"
                     /db_xref="GO:0004871"
                     /db_xref="GO:0005524"
                     /db_xref="InterPro:IPR003594"
                     /db_xref="InterPro:IPR003660"
                     /db_xref="InterPro:IPR003661"
                     /db_xref="InterPro:IPR005467"
                     /note="Derived using Geneious Prime 2025.1.3 'Annotate
                     from Database' based on nucleotide similarity"
     CDS             complement(448549..450150)
                     /locus_tag="Clo1313_0403"
                     /EC_number="6.1.1.6"
                     /inference="protein motif:TFAM:TIGR00467"
                     /note="TIGRFAM: lysyl-tRNA synthetase; KEGG:
                     bcg:BCG9842_B2757 lysyl-tRNA synthetase; PFAM: Lysyl-tRNA
                     synthetase, class Ic"
                     /codon_start=1
                     /transl_table=11
                     /product="lysyl-tRNA synthetase"
                     /protein_id="ADU73493.1"
                     /db_xref="GI:316939459"
                     /db_xref="GO:0000166"
                     /db_xref="GO:0004824"
                     /db_xref="GO:0005524"
                     /db_xref="InterPro:IPR001412"
                     /db_xref="InterPro:IPR002904"
                     /db_xref="InterPro:IPR020754"
                     /db_xref="InterPro:IPR020756"
                     /note="Derived using Geneious Prime 2025.1.3 'Annotate
                     from Database' based on nucleotide similarity"
     CDS             451639..452064
                     /locus_tag="Clo1313_0405"
                     /inference="protein motif:PFAM:PF01584"
                     /note="KEGG: cbe:Cbei_4184 putative CheW protein; PFAM:
                     CheW domain protein; SMART: CheW domain protein"
                     /codon_start=1
                     /transl_table=11
                     /product="CheW protein"
                     /protein_id="ADU73494.1"
                     /db_xref="GI:316939460"
                     /db_xref="GO:0004871"
                     /db_xref="InterPro:IPR002545"
                     /note="Derived using Geneious Prime 2025.1.3 'Annotate
                     from Database' based on nucleotide similarity"
     CDS             452080..453888
                     /locus_tag="Clo1313_0406"
                     /inference="protein motif:PFAM:PF01584"
                     /note="KEGG: cbe:Cbei_4183 CheA signal transduction
                     histidine kinase; PFAM: CheW domain protein; ATP-binding
                     region ATPase domain protein; Hpt domain protein; Signal
                     transducing histidine kinase homodimeric; SMART: CheW
                     domain protein; ATP-binding region ATPase domain protein;
                     Hpt domain protein"
                     /codon_start=1
                     /transl_table=11
                     /product="CheA signal transduction histidine kinase"
                     /protein_id="ADU73495.1"
                     /db_xref="GI:316939461"
                     /db_xref="GO:0000155"
                     /db_xref="GO:0004673"
                     /db_xref="GO:0004871"
                     /db_xref="GO:0005524"
                     /db_xref="InterPro:IPR002545"
                     /db_xref="InterPro:IPR003594"
                     /db_xref="InterPro:IPR004105"
                     /db_xref="InterPro:IPR004358"
                     /db_xref="InterPro:IPR005467"
                     /db_xref="InterPro:IPR008207"
                     /note="Derived using Geneious Prime 2025.1.3 'Annotate
                     from Database' based on nucleotide similarity"
     CDS             453922..458346
                     /locus_tag="Clo1313_0407"
                     /inference="protein motif:PFAM:PF00015"
                     /note="KEGG: cbe:Cbei_4182 methyl-accepting chemotaxis
                     sensory transducer; PFAM: chemotaxis sensory transducer;
                     SMART: chemotaxis sensory transducer"
                     /codon_start=1
                     /transl_table=11
                     /product="methyl-accepting chemotaxis sensory transducer"
                     /protein_id="ADU73496.1"
                     /db_xref="GI:316939462"
                     /db_xref="GO:0004871"
                     /db_xref="InterPro:IPR004089"
                     /db_xref="InterPro:IPR004090"
                     /note="Derived using Geneious Prime 2025.1.3 'Annotate
                     from Database' based on nucleotide similarity"
     CDS             458459..459292
                     /locus_tag="Clo1313_0408"
                     /EC_number="2.1.1.80"
                     /inference="protein motif:PRIAM:2.1.1.80"
                     /note="PFAM: MCP methyltransferase CheR-type; KEGG:
                     cbe:Cbei_4181 protein-glutamate O-methyltransferase;
                     SMART: MCP methyltransferase CheR-type"
                     /codon_start=1
                     /transl_table=11
                     /product="MCP methyltransferase, CheR-type"
                     /protein_id="ADU73497.1"
                     /db_xref="GI:316939463"
                     /db_xref="InterPro:IPR000780"
                     /note="Derived using Geneious Prime 2025.1.3 'Annotate
                     from Database' based on nucleotide similarity"
     CDS             459271..460365
                     /locus_tag="Clo1313_0409"
                     /EC_number="3.1.1.61"
                     /inference="protein motif:PRIAM:3.1.1.61"
                     /note="PFAM: CheB methylesterase; response regulator
                     receiver; KEGG: cbe:Cbei_4180 response regulator receiver
                     modulated CheB methylesterase; SMART: response regulator
                     receiver"
                     /codon_start=1
                     /transl_table=11
                     /product="response regulator receiver modulated CheB
                     methylesterase"
                     /protein_id="ADU73498.1"
                     /db_xref="GI:316939464"
                     /db_xref="InterPro:IPR000673"
                     /db_xref="InterPro:IPR001789"
                     /db_xref="InterPro:IPR008248"
                     /note="Derived using Geneious Prime 2025.1.3 'Annotate
                     from Database' based on nucleotide similarity"
     CDS             460570..461556
                     /locus_tag="Clo1313_0410"
                     /inference="protein motif:PFAM:PF01408"
                     /note="PFAM: oxidoreductase domain protein; Oxidoreductase
                     domain; KEGG: rrs:RoseRS_3898 oxidoreductase
                     domain-containing protein"
                     /codon_start=1
                     /transl_table=11
                     /product="oxidoreductase domain protein"
                     /protein_id="ADU73499.1"
                     /db_xref="GI:316939465"
                     /db_xref="GO:0016491"
                     /db_xref="InterPro:IPR000683"
                     /db_xref="InterPro:IPR004104"
                     /note="Derived using Geneious Prime 2025.1.3 'Annotate
                     from Database' based on nucleotide similarity"
     CDS             462087..463388
                     /locus_tag="Clo1313_0411"
                     /inference="protein motif:PFAM:PF01595"
                     /note="KEGG: cce:Ccel_0252 protein of unknown function
                     DUF21; PFAM: protein of unknown function DUF21; CBS domain
                     containing protein; transporter-associated region; SMART:
                     CBS domain containing protein"
                     /codon_start=1
                     /transl_table=11
                     /product="protein of unknown function DUF21"
                     /protein_id="ADU73500.1"
                     /db_xref="GI:316939466"
                     /db_xref="InterPro:IPR000644"
                     /db_xref="InterPro:IPR002550"
                     /db_xref="InterPro:IPR005170"
                     /note="Derived using Geneious Prime 2025.1.3 'Annotate
                     from Database' based on nucleotide similarity"
     CDS             463428..463940
                     /locus_tag="Clo1313_0412"
                     /inference="protein motif:PFAM:PF07739"
                     /note="PFAM: TipAS antibiotic-recognition
                     domain-containing protein; KEGG: cce:Ccel_1781
                     transcriptional regulator, MerR family"
                     /codon_start=1
                     /transl_table=11
                     /product="TipAS antibiotic-recognition domain-containing
                     protein"
                     /protein_id="ADU73501.1"
                     /db_xref="GI:316939467"
                     /db_xref="GO:0003677"
                     /db_xref="GO:0030528"
                     /db_xref="InterPro:IPR012925"
                     /note="Derived using Geneious Prime 2025.1.3 'Annotate
                     from Database' based on nucleotide similarity"
     CDS             complement(464023..465723)
                     /locus_tag="Clo1313_0413"
                     /inference="protein motif:PFAM:PF00150"
                     /note="PFAM: glycoside hydrolase family 5; Dockerin type
                     1; KEGG: cce:Ccel_0740 glycoside hydrolase family 5"
                     /codon_start=1
                     /transl_table=11
                     /product="glycoside hydrolase family 5"
                     /protein_id="ADU73502.1"
                     /db_xref="GI:316939468"
                     /db_xref="GO:0004673"
                     /db_xref="InterPro:IPR001547"
                     /db_xref="InterPro:IPR002105"
                     /db_xref="InterPro:IPR018087"
                     /db_xref="InterPro:IPR018242"
                     /db_xref="InterPro:IPR018247"
                     /note="Derived using Geneious Prime 2025.1.3 'Annotate
                     from Database' based on nucleotide similarity"
     CDS             complement(466027..466728)
                     /locus_tag="Clo1313_0414"
                     /inference="protein motif:PFAM:PF12158"
                     /note="PFAM: Protein of unknown function DUF3592; KEGG:
                     cyc:PCC7424_4056 hypothetical protein"
                     /codon_start=1
                     /transl_table=11
                     /product="Protein of unknown function DUF3592"
                     /protein_id="ADU73503.1"
                     /db_xref="GI:316939469"
                     /db_xref="InterPro:IPR021994"
                     /note="Derived using Geneious Prime 2025.1.3 'Annotate
                     from Database' based on nucleotide similarity"
     CDS             467126..468943
                     /locus_tag="Clo1313_0415"
                     /EC_number="4.1.1.32"
                     /inference="protein motif:PRIAM:4.1.1.32"
                     /note="KEGG: cce:Ccel_0212 phosphoenolpyruvate
                     carboxykinase; PFAM: phosphoenolpyruvate carboxykinase
                     (GTP)"
                     /codon_start=1
                     /transl_table=11
                     /product="Phosphoenolpyruvate carboxykinase (GTP)"
                     /protein_id="ADU73504.1"
                     /db_xref="GI:316939470"
                     /db_xref="InterPro:IPR008209"
                     /db_xref="InterPro:IPR018091"
                     /note="Derived using Geneious Prime 2025.1.3 'Annotate
                     from Database' based on nucleotide similarity"
                     /standard_name="pepck"
     CDS             470219..470752
                     /locus_tag="Clo1313_0416"
                     /inference="protein motif:TFAM:TIGR00741"
                     /note="KEGG: cce:Ccel_0370 sigma 54 modulation
                     protein/ribosomal protein S30EA; TIGRFAM: ribosomal
                     subunit interface protein; PFAM: sigma 54 modulation
                     protein/ribosomal protein S30EA"
                     /codon_start=1
                     /transl_table=11
                     /product="sigma 54 modulation protein/ribosomal protein
                     S30EA"
                     /protein_id="ADU73505.1"
                     /db_xref="GI:316939471"
                     /db_xref="GO:0005488"
                     /db_xref="InterPro:IPR003489"
                     /note="Derived using Geneious Prime 2025.1.3 'Annotate
                     from Database' based on nucleotide similarity"
     CDS             470867..473092
                     /locus_tag="Clo1313_0417"
                     /inference="protein motif:TFAM:TIGR01073"
                     /note="KEGG: cce:Ccel_0373 ATP-dependent DNA helicase
                     PcrA; TIGRFAM: ATP-dependent DNA helicase PcrA; PFAM:
                     UvrD/REP helicase"
                     /codon_start=1
                     /transl_table=11
                     /product="ATP-dependent DNA helicase PcrA"
                     /protein_id="ADU73506.1"
                     /db_xref="GI:316939472"
                     /db_xref="GO:0004003"
                     /db_xref="InterPro:IPR000212"
                     /db_xref="InterPro:IPR000634"
                     /db_xref="InterPro:IPR005751"
                     /db_xref="InterPro:IPR014016"
                     /db_xref="InterPro:IPR014017"
                     /note="Derived using Geneious Prime 2025.1.3 'Annotate
                     from Database' based on nucleotide similarity"
     CDS             473238..474995
                     /locus_tag="Clo1313_0418"
                     /inference="protein motif:PFAM:PF00395"
                     /note="PFAM: S-layer domain-containing protein; KEGG:
                     cce:Ccel_0039 S-layer domain protein"
                     /codon_start=1
                     /transl_table=11
                     /product="S-layer domain-containing protein"
                     /protein_id="ADU73507.1"
                     /db_xref="GI:316939473"
                     /db_xref="InterPro:IPR001119"
                     /db_xref="InterPro:IPR020481"
                     /note="Derived using Geneious Prime 2025.1.3 'Annotate
                     from Database' based on nucleotide similarity"
     CDS             475165..476058
                     /locus_tag="Clo1313_0419"
                     /inference="protein motif:PFAM:PF03412"
                     /note="PFAM: peptidase C39 bacteriocin processing; KEGG:
                     rba:RB5722 hypothetical protein"
                     /codon_start=1
                     /transl_table=11
                     /product="peptidase C39 bacteriocin processing"
                     /protein_id="ADU73508.1"
                     /db_xref="GI:316939474"
                     /db_xref="GO:0005524"
                     /db_xref="GO:0008233"
                     /db_xref="InterPro:IPR005074"
                     /note="Derived using Geneious Prime 2025.1.3 'Annotate
                     from Database' based on nucleotide similarity"
     CDS             complement(476310..477845)
                     /locus_tag="Clo1313_0420"
                     /inference="protein motif:PFAM:PF00404"
                     /note="PFAM: Dockerin type 1; KEGG: scl:sce4860
                     hypothetical protein"
                     /codon_start=1
                     /transl_table=11
                     /product="Dockerin type 1"
                     /protein_id="ADU73509.1"
                     /db_xref="GI:316939475"
                     /db_xref="GO:0008233"
                     /db_xref="InterPro:IPR002105"
                     /db_xref="InterPro:IPR016160"
                     /db_xref="InterPro:IPR018242"
                     /db_xref="InterPro:IPR018247"
                     /note="Derived using Geneious Prime 2025.1.3 'Annotate
                     from Database' based on nucleotide similarity"
     CDS             478364..479620
                     /locus_tag="Clo1313_0421"
                     /EC_number="6.1.1.21"
                     /inference="protein motif:TFAM:TIGR00443"
                     /note="TIGRFAM: histidyl-tRNA synthetase 2; KEGG:
                     cce:Ccel_0380 histidyl-tRNA synthetase 2; PFAM: tRNA
                     synthetase class II (G H P and S)"
                     /codon_start=1
                     /transl_table=11
                     /product="histidyl-tRNA synthetase 2"
                     /protein_id="ADU73510.1"
                     /db_xref="GI:316939476"
                     /db_xref="InterPro:IPR002314"
                     /db_xref="InterPro:IPR004516"
                     /db_xref="InterPro:IPR004517"
                     /db_xref="InterPro:IPR006195"
                     /note="Derived using Geneious Prime 2025.1.3 'Annotate
                     from Database' based on nucleotide similarity"
     CDS             479638..480279
                     /locus_tag="Clo1313_0422"
                     /EC_number="2.4.2.17"
                     /inference="protein motif:TFAM:TIGR00070"
                     /note="TIGRFAM: ATP phosphoribosyltransferase; KEGG:
                     cce:Ccel_0381 ATP phosphoribosyltransferase catalytic
                     subunit; PFAM: ATP phosphoribosyltransferase catalytic
                     region"
                     /codon_start=1
                     /transl_table=11
                     /product="ATP phosphoribosyltransferase"
                     /protein_id="ADU73511.1"
                     /db_xref="GI:316939477"
                     /db_xref="GO:0003879"
                     /db_xref="InterPro:IPR013820"
                     /db_xref="InterPro:IPR018198"
                     /note="Derived using Geneious Prime 2025.1.3 'Annotate
                     from Database' based on nucleotide similarity"
     CDS             480285..481592
                     /locus_tag="Clo1313_0423"
                     /EC_number="1.1.1.23"
                     /inference="protein motif:TFAM:TIGR00069"
                     /note="TIGRFAM: histidinol dehydrogenase; KEGG:
                     tmt:Tmath_1798 histidinol dehydrogenase; PFAM: Histidinol
                     dehydrogenase"
                     /codon_start=1
                     /transl_table=11
                     /product="histidinol dehydrogenase"
                     /protein_id="ADU73512.1"
                     /db_xref="GI:316939478"
                     /db_xref="GO:0004399"
                     /db_xref="GO:0008270"
                     /db_xref="GO:0051287"
                     /db_xref="InterPro:IPR001692"
                     /db_xref="InterPro:IPR012131"
                     /note="Derived using Geneious Prime 2025.1.3 'Annotate
                     from Database' based on nucleotide similarity"
     CDS             481827..482903
                     /locus_tag="Clo1313_0424"
                     /inference="protein motif:TFAM:TIGR01141"
                     /note="KEGG: cce:Ccel_0383 histidinol-phosphate
                     aminotransferase; TIGRFAM: histidinol-phosphate
                     aminotransferase; PFAM: aminotransferase class I and II"
                     /codon_start=1
                     /transl_table=11
                     /product="histidinol-phosphate aminotransferase"
                     /protein_id="ADU73513.1"
                     /db_xref="GI:316939479"
                     /db_xref="GO:0004400"
                     /db_xref="InterPro:IPR004839"
                     /db_xref="InterPro:IPR005861"
                     /note="Derived using Geneious Prime 2025.1.3 'Annotate
                     from Database' based on nucleotide similarity"
     CDS             483016..483603
                     /locus_tag="Clo1313_0425"
                     /EC_number="4.2.1.19"
                     /inference="protein motif:PRIAM:4.2.1.19"
                     /note="KEGG: tte:TTE2136 imidazoleglycerol-phosphate
                     dehydratase; PFAM: imidazoleglycerol-phosphate
                     dehydratase"
                     /codon_start=1
                     /transl_table=11
                     /product="Imidazoleglycerol-phosphate dehydratase"
                     /protein_id="ADU73514.1"
                     /db_xref="GI:316939480"
                     /db_xref="InterPro:IPR000807"
                     /db_xref="InterPro:IPR020565"
                     /note="Derived using Geneious Prime 2025.1.3 'Annotate
                     from Database' based on nucleotide similarity"
     CDS             483706..484590
                     /locus_tag="Clo1313_0426"
                     /EC_number="6.3.2.6"
                     /inference="protein motif:TFAM:TIGR00081"
                     /note="TIGRFAM:
                     phosphoribosylaminoimidazole-succinocarboxamide synthase;
                     KEGG: cce:Ccel_0385
                     phosphoribosylaminoimidazole-succinocarboxamide synthase;
                     PFAM: SAICAR synthetase"
                     /codon_start=1
                     /transl_table=11
                     /product="phosphoribosylaminoimidazole-succinocarboxamide
                     synthase"
                     /protein_id="ADU73515.1"
                     /db_xref="GI:316939481"
                     /db_xref="GO:0004639"
                     /db_xref="InterPro:IPR001636"
                     /db_xref="InterPro:IPR018236"
                     /note="Derived using Geneious Prime 2025.1.3 'Annotate
                     from Database' based on nucleotide similarity"
     CDS             484672..485292
                     /locus_tag="Clo1313_0427"
                     /inference="protein motif:TFAM:TIGR01855"
                     /note="KEGG: cce:Ccel_0386 imidazole glycerol phosphate
                     synthase subunit HisH; TIGRFAM: imidazole glycerol
                     phosphate synthase, glutamine amidotransferase subunit;
                     PFAM: glutamine amidotransferase class-I"
                     /codon_start=1
                     /transl_table=11
                     /product="imidazole glycerol phosphate synthase, glutamine
                     amidotransferase subunit"
                     /protein_id="ADU73516.1"
                     /db_xref="GI:316939482"
                     /db_xref="GO:0004639"
                     /db_xref="InterPro:IPR000991"
                     /db_xref="InterPro:IPR010139"
                     /db_xref="InterPro:IPR016226"
                     /db_xref="InterPro:IPR017926"
                     /note="Derived using Geneious Prime 2025.1.3 'Annotate
                     from Database' based on nucleotide similarity"
     CDS             485360..486073
                     /locus_tag="Clo1313_0428"
                     /EC_number="5.3.1.16"
                     /inference="protein motif:TFAM:TIGR00007"
                     /note="TIGRFAM: phosphoribosylformimino-5-aminoimidazole
                     carboxamide ribotide isomerase; KEGG: cce:Ccel_0387
                     1-(5-phosphoribosyl)-5-[(5-
                     phosphoribosylamino)methylideneamino]
                     imidazole-4-carboxamide isomerase; PFAM: histidine
                     biosynthesis protein"
                     /codon_start=1
                     /transl_table=11
                     /product="phosphoribosylformimino-5-aminoimidazole
                     carboxamide ribotide isomerase"
                     /protein_id="ADU73517.1"
                     /db_xref="GI:316939483"
                     /db_xref="GO:0003949"
                     /db_xref="InterPro:IPR006062"
                     /db_xref="InterPro:IPR006063"
                     /note="Derived using Geneious Prime 2025.1.3 'Annotate
                     from Database' based on nucleotide similarity"
     CDS             486086..486847
                     /locus_tag="Clo1313_0429"
                     /inference="protein motif:TFAM:TIGR00735"
                     /note="KEGG: cce:Ccel_0388 imidazole glycerol phosphate
                     synthase subunit HisF; TIGRFAM: imidazoleglycerol
                     phosphate synthase, cyclase subunit; PFAM: histidine
                     biosynthesis protein"
                     /codon_start=1
                     /transl_table=11
                     /product="imidazoleglycerol phosphate synthase, cyclase
                     subunit"
                     /protein_id="ADU73518.1"
                     /db_xref="GI:316939484"
                     /db_xref="GO:0000107"
                     /db_xref="InterPro:IPR004651"
                     /db_xref="InterPro:IPR006062"
                     /note="Derived using Geneious Prime 2025.1.3 'Annotate
                     from Database' based on nucleotide similarity"
     CDS             486869..487531
                     /locus_tag="Clo1313_0430"
                     /inference="protein motif:TFAM:TIGR03188"
                     /note="KEGG: cce:Ccel_0389 bifunctional phosphoribosyl-AMP
                     cyclohydrolase/phosphoribosyl-ATP pyrophosphatase protein;
                     TIGRFAM: phosphoribosyl-ATP diphosphatase; PFAM:
                     phosphoribosyl-AMP cyclohydrolase; Phosphoribosyl-ATP
                     pyrophosphohydrolase-like"
                     /codon_start=1
                     /transl_table=11
                     /product="phosphoribosyl-ATP diphosphatase"
                     /protein_id="ADU73519.1"
                     /db_xref="GI:316939485"
                     /db_xref="GO:0004636"
                     /db_xref="InterPro:IPR002496"
                     /db_xref="InterPro:IPR008179"
                     /db_xref="InterPro:IPR021130"
                     /note="Derived using Geneious Prime 2025.1.3 'Annotate
                     from Database' based on nucleotide similarity"
     CDS             487555..488724
                     /locus_tag="Clo1313_0431"
                     /inference="protein motif:PFAM:PF04326"
                     /note="PFAM: AAA-4 family protein; KEGG: csc:Csac_0945
                     putative transcriptional regulator"
                     /codon_start=1
                     /transl_table=11
                     /product="putative transcriptional regulator"
                     /protein_id="ADU73520.1"
                     /db_xref="GI:316939486"
                     /db_xref="GO:0005524"
                     /db_xref="InterPro:IPR007421"
                     /note="Derived using Geneious Prime 2025.1.3 'Annotate
                     from Database' based on nucleotide similarity"
     CDS             488947..489231
                     /locus_tag="Clo1313_0432"
                     /inference="protein motif:PFAM:PF00166"
                     /note="PFAM: Chaperonin Cpn10; KEGG: cce:Ccel_0391
                     co-chaperonin GroES"
                     /codon_start=1
                     /transl_table=11
                     /product="Chaperonin Cpn10"
                     /protein_id="ADU73521.1"
                     /db_xref="GI:316939487"
                     /db_xref="InterPro:IPR001476"
                     /db_xref="InterPro:IPR018369"
                     /db_xref="InterPro:IPR020818"
                     /note="Derived using Geneious Prime 2025.1.3 'Annotate
                     from Database' based on nucleotide similarity"
     CDS             489280..490905
                     /locus_tag="Clo1313_0433"
                     /inference="protein motif:TFAM:TIGR02348"
                     /note="KEGG: cce:Ccel_0392 chaperonin GroEL; TIGRFAM:
                     chaperonin GroEL; PFAM: chaperonin Cpn60/TCP-1"
                     /codon_start=1
                     /transl_table=11
                     /product="chaperonin GroEL"
                     /protein_id="ADU73522.1"
                     /db_xref="GI:316939488"
                     /db_xref="InterPro:IPR001844"
                     /db_xref="InterPro:IPR002423"
                     /db_xref="InterPro:IPR018370"
                     /note="Derived using Geneious Prime 2025.1.3 'Annotate
                     from Database' based on nucleotide similarity"
     CDS             491156..492211
                     /locus_tag="Clo1313_0434"
                     /inference="protein motif:PFAM:PF07238"
                     /note="PFAM: type IV pilus assembly PilZ; KEGG:
                     chy:CHY_1012 putative flagellar protein"
                     /codon_start=1
                     /transl_table=11
                     /product="type IV pilus assembly PilZ"
                     /protein_id="ADU73523.1"
                     /db_xref="GI:316939489"
                     /db_xref="InterPro:IPR001789"
                     /db_xref="InterPro:IPR009875"
                     /note="Derived using Geneious Prime 2025.1.3 'Annotate
                     from Database' based on nucleotide similarity"
     CDS             492245..492775
                     /locus_tag="Clo1313_0435"
                     /inference="similar to AA sequence:KEGG:TTE1989"
                     /note="KEGG: tte:TTE1989 hypothetical protein"
                     /codon_start=1
                     /transl_table=11
                     /product="hypothetical protein"
                     /protein_id="ADU73524.1"
                     /db_xref="GI:316939490"
                     /note="Derived using Geneious Prime 2025.1.3 'Annotate
                     from Database' based on nucleotide similarity"
     CDS             492898..494649
                     /locus_tag="Clo1313_0436"
                     /inference="protein motif:PFAM:PF00704"
                     /note="KEGG: nth:Nther_0489 glycoside hydrolase family 18;
                     PFAM: glycoside hydrolase family 18; copper amine
                     oxidase-like domain-containing protein; SMART: chitinase
                     II"
                     /codon_start=1
                     /transl_table=11
                     /product="glycoside hydrolase family 18"
                     /protein_id="ADU73525.1"
                     /db_xref="GI:316939491"
                     /db_xref="GO:0005524"
                     /db_xref="InterPro:IPR001223"
                     /db_xref="InterPro:IPR001579"
                     /db_xref="InterPro:IPR011583"
                     /db_xref="InterPro:IPR012854"
                     /note="Derived using Geneious Prime 2025.1.3 'Annotate
                     from Database' based on nucleotide similarity"
     CDS             494725..495678
                     /locus_tag="Clo1313_0437"
                     /inference="similar to AA sequence:KEGG:Teth39_0316"
                     /note="KEGG: tpd:Teth39_0316 shikimate/quinate
                     5-dehydrogenase"
                     /codon_start=1
                     /transl_table=11
                     /product="hypothetical protein"
                     /protein_id="ADU73526.1"
                     /db_xref="GI:316939492"
                     /note="Derived using Geneious Prime 2025.1.3 'Annotate
                     from Database' based on nucleotide similarity"
     CDS             496007..496486
                     /locus_tag="Clo1313_0438"
                     /inference="protein motif:TFAM:TIGR01462"
                     /note="KEGG: cce:Ccel_0395 transcription elongation factor
                     GreA; TIGRFAM: transcription elongation factor GreA; PFAM:
                     transcription elongation factor GreA/GreB
                     domain-containing protein"
                     /codon_start=1
                     /transl_table=11
                     /product="transcription elongation factor GreA"
                     /protein_id="ADU73527.1"
                     /db_xref="GI:316939493"
                     /db_xref="GO:0003677"
                     /db_xref="GO:0003711"
                     /db_xref="InterPro:IPR001437"
                     /db_xref="InterPro:IPR006359"
                     /db_xref="InterPro:IPR018151"
                     /note="Derived using Geneious Prime 2025.1.3 'Annotate
                     from Database' based on nucleotide similarity"
     CDS             496835..497149
                     /locus_tag="Clo1313_0439"
                     /inference="protein motif:TFAM:TIGR00377"
                     /note="KEGG: ate:Athe_0435 anti-sigma-factor antagonist;
                     TIGRFAM: anti-anti-sigma factor; PFAM: Sulfate
                     transporter/antisigma-factor antagonist STAS"
                     /codon_start=1
                     /transl_table=11
                     /product="anti-sigma-factor antagonist"
                     /protein_id="ADU73528.1"
                     /db_xref="GI:316939494"
                     /db_xref="GO:0045152"
                     /db_xref="InterPro:IPR002645"
                     /db_xref="InterPro:IPR003658"
                     /note="Derived using Geneious Prime 2025.1.3 'Annotate
                     from Database' based on nucleotide similarity"
     CDS             497162..497554
                     /locus_tag="Clo1313_0440"
                     /inference="similar to AA sequence:KEGG:Ccel_0399"
                     /note="KEGG: cce:Ccel_0399 putative anti-sigma regulatory
                     factor, serine/threonine protein kinase"
                     /codon_start=1
                     /transl_table=11
                     /product="putative anti-sigma regulatory factor,
                     serine/threonine protein kinase"
                     /protein_id="ADU73529.1"
                     /db_xref="GI:316939495"
                     /note="Derived using Geneious Prime 2025.1.3 'Annotate
                     from Database' based on nucleotide similarity"
     CDS             497557..498315
                     /locus_tag="Clo1313_0441"
                     /inference="protein motif:TFAM:TIGR02980"
                     /note="KEGG: ate:Athe_0437 RNA polymerase, sigma 28
                     subunit, Sig B/F/G subfamily; TIGRFAM: RNA polymerase
                     sigma-70 factor, sigma-B/F/G subfamily; RNA polymerase
                     sigma factor, sigma-70 family; PFAM: sigma-70 region 2
                     domain protein; sigma-70 region 3 domain protein; sigma-70
                     region 4 domain protein"
                     /codon_start=1
                     /transl_table=11
                     /product="RNA polymerase, sigma 28 subunit, Sig B/F/G
                     subfamily"
                     /protein_id="ADU73530.1"
                     /db_xref="GI:316939496"
                     /db_xref="GO:0003677"
                     /db_xref="GO:0003700"
                     /db_xref="GO:0016987"
                     /db_xref="InterPro:IPR000943"
                     /db_xref="InterPro:IPR007624"
                     /db_xref="InterPro:IPR007627"
                     /db_xref="InterPro:IPR007630"
                     /db_xref="InterPro:IPR014284"
                     /db_xref="InterPro:IPR014322"
                     /note="Derived using Geneious Prime 2025.1.3 'Annotate
                     from Database' based on nucleotide similarity"
     CDS             498482..498916
                     /locus_tag="Clo1313_0442"
                     /inference="protein motif:PFAM:PF02518"
                     /note="PFAM: ATP-binding region ATPase domain protein;
                     KEGG: ate:Athe_2394 putative anti-sigma regulatory factor,
                     serine/threonine protein kinase"
                     /codon_start=1
                     /transl_table=11
                     /product="ATP-binding region ATPase domain protein"
                     /protein_id="ADU73531.1"
                     /db_xref="GI:316939497"
                     /db_xref="GO:0005524"
                     /db_xref="InterPro:IPR003594"
                     /note="Derived using Geneious Prime 2025.1.3 'Annotate
                     from Database' based on nucleotide similarity"
     CDS             504680..504838
                     /locus_tag="Clo1313_0443"
                     /inference="ab initio prediction:Prodigal:1.4"
                     /codon_start=1
                     /transl_table=11
                     /product="hypothetical protein"
                     /protein_id="ADU73532.1"
                     /db_xref="GI:316939498"
                     /note="Derived using Geneious Prime 2025.1.3 'Annotate
                     from Database' based on nucleotide similarity"
     CDS             504936..505247
                     /locus_tag="Clo1313_0444"
                     /inference="protein motif:TFAM:TIGR01049"
                     /note="KEGG: cce:Ccel_0757 30S ribosomal protein S10;
                     TIGRFAM: ribosomal protein S10; PFAM: ribosomal protein
                     S10"
                     /codon_start=1
                     /transl_table=11
                     /product="ribosomal protein S10"
                     /protein_id="ADU73533.1"
                     /db_xref="GI:316939499"
                     /db_xref="GO:0003735"
                     /db_xref="InterPro:IPR001848"
                     /db_xref="InterPro:IPR005731"
                     /db_xref="InterPro:IPR018268"
                     /note="Derived using Geneious Prime 2025.1.3 'Annotate
                     from Database' based on nucleotide similarity"
     CDS             505350..505988
                     /locus_tag="Clo1313_0445"
                     /inference="protein motif:TFAM:TIGR03625"
                     /note="KEGG: cce:Ccel_0758 50S ribosomal protein L3;
                     TIGRFAM: 50S ribosomal protein L3; PFAM: ribosomal protein
                     L3"
                     /codon_start=1
                     /transl_table=11
                     /product="50S ribosomal protein L3"
                     /protein_id="ADU73534.1"
                     /db_xref="GI:316939500"
                     /db_xref="GO:0003735"
                     /db_xref="InterPro:IPR000597"
                     /db_xref="InterPro:IPR019926"
                     /db_xref="InterPro:IPR019927"
                     /note="Derived using Geneious Prime 2025.1.3 'Annotate
                     from Database' based on nucleotide similarity"
     CDS             506012..506638
                     /locus_tag="Clo1313_0446"
                     /inference="protein motif:PFAM:PF00573"
                     /note="PFAM: ribosomal protein L4/L1e; KEGG: cce:Ccel_0759
                     50S ribosomal protein L4"
                     /codon_start=1
                     /transl_table=11
                     /product="ribosomal protein L4/L1e"
                     /protein_id="ADU73535.1"
                     /db_xref="GI:316939501"
                     /db_xref="GO:0003735"
                     /db_xref="InterPro:IPR002136"
                     /note="Derived using Geneious Prime 2025.1.3 'Annotate
                     from Database' based on nucleotide similarity"
     CDS             506638..506991
                     /locus_tag="Clo1313_0447"
                     /inference="protein motif:PFAM:PF00276"
                     /note="PFAM: Ribosomal protein L25/L23; KEGG:
                     cce:Ccel_0760 50S ribosomal protein L23"
                     /codon_start=1
                     /transl_table=11
                     /product="Ribosomal protein L25/L23"
                     /protein_id="ADU73536.1"
                     /db_xref="GI:316939502"
                     /db_xref="GO:0003735"
                     /db_xref="InterPro:IPR013025"
                     /note="Derived using Geneious Prime 2025.1.3 'Annotate
                     from Database' based on nucleotide similarity"
     CDS             507035..507862
                     /locus_tag="Clo1313_0448"
                     /inference="protein motif:TFAM:TIGR01171"
                     /note="KEGG: tte:TTE2290 50S ribosomal protein L2;
                     TIGRFAM: ribosomal protein L2; PFAM: ribosomal protein L2"
                     /codon_start=1
                     /transl_table=11
                     /product="ribosomal protein L2"
                     /protein_id="ADU73537.1"
                     /db_xref="GI:316939503"
                     /db_xref="GO:0003723"
                     /db_xref="GO:0003735"
                     /db_xref="GO:0016740"
                     /db_xref="InterPro:IPR002171"
                     /db_xref="InterPro:IPR005880"
                     /note="Derived using Geneious Prime 2025.1.3 'Annotate
                     from Database' based on nucleotide similarity"
     CDS             507919..508203
                     /locus_tag="Clo1313_0449"
                     /inference="protein motif:TFAM:TIGR01050"
                     /note="KEGG: tjr:TherJR_0300 ribosomal protein S19;
                     TIGRFAM: ribosomal protein S19; PFAM: ribosomal protein
                     S19/S15"
                     /codon_start=1
                     /transl_table=11
                     /product="ribosomal protein S19"
                     /protein_id="ADU73538.1"
                     /db_xref="GI:316939504"
                     /db_xref="GO:0003735"
                     /db_xref="InterPro:IPR002222"
                     /db_xref="InterPro:IPR005732"
                     /db_xref="InterPro:IPR020934"
                     /note="Derived using Geneious Prime 2025.1.3 'Annotate
                     from Database' based on nucleotide similarity"
     CDS             508234..508710
                     /locus_tag="Clo1313_0450"
                     /inference="protein motif:TFAM:TIGR01044"
                     /note="KEGG: cce:Ccel_0763 50S ribosomal protein L22;
                     TIGRFAM: ribosomal protein L22; PFAM: ribosomal protein
                     L22/L17"
                     /codon_start=1
                     /transl_table=11
                     /product="ribosomal protein L22"
                     /protein_id="ADU73539.1"
                     /db_xref="GI:316939505"
                     /db_xref="GO:0003735"
                     /db_xref="InterPro:IPR001063"
                     /db_xref="InterPro:IPR005727"
                     /db_xref="InterPro:IPR018260"
                     /note="Derived using Geneious Prime 2025.1.3 'Annotate
                     from Database' based on nucleotide similarity"
     CDS             508730..509410
                     /locus_tag="Clo1313_0451"
                     /inference="protein motif:TFAM:TIGR01009"
                     /note="TIGRFAM: ribosomal protein S3; PFAM: ribosomal
                     protein S3- domain protein; Ribosomal protein S3 domain;
                     KH type 2 domain protein; KEGG: cce:Ccel_0764 ribosomal
                     protein S3; SMART: KH domain protein"
                     /codon_start=1
                     /transl_table=11
                     /product="ribosomal protein S3"
                     /protein_id="ADU73540.1"
                     /db_xref="GI:316939506"
                     /db_xref="GO:0003735"
                     /db_xref="InterPro:IPR001351"
                     /db_xref="InterPro:IPR004044"
                     /db_xref="InterPro:IPR004087"
                     /db_xref="InterPro:IPR004088"
                     /db_xref="InterPro:IPR005704"
                     /db_xref="InterPro:IPR008282"
                     /db_xref="InterPro:IPR018280"
                     /note="Derived using Geneious Prime 2025.1.3 'Annotate
                     from Database' based on nucleotide similarity"
     CDS             509397..509834
                     /locus_tag="Clo1313_0452"
                     /inference="protein motif:TFAM:TIGR01164"
                     /note="KEGG: cce:Ccel_0765 50S ribosomal protein L16;
                     TIGRFAM: ribosomal protein L16; PFAM: Ribosomal protein
                     L10e/L16"
                     /codon_start=1
                     /transl_table=11
                     /product="ribosomal protein L16"
                     /protein_id="ADU73541.1"
                     /db_xref="GI:316939507"
                     /db_xref="GO:0003735"
                     /db_xref="GO:0019843"
                     /db_xref="InterPro:IPR000114"
                     /db_xref="InterPro:IPR016180"
                     /db_xref="InterPro:IPR020798"
                     /note="Derived using Geneious Prime 2025.1.3 'Annotate
                     from Database' based on nucleotide similarity"
     CDS             509824..510027
                     /locus_tag="Clo1313_0453"
                     /inference="protein motif:TFAM:TIGR00012"
                     /note="KEGG: cce:Ccel_0766 50S ribosomal protein L29;
                     TIGRFAM: ribosomal protein L29; PFAM: ribosomal protein
                     L29"
                     /codon_start=1
                     /transl_table=11
                     /product="ribosomal protein L29"
                     /protein_id="ADU73542.1"
                     /db_xref="GI:316939508"
                     /db_xref="GO:0003735"
                     /db_xref="InterPro:IPR001854"
                     /db_xref="InterPro:IPR018254"
                     /note="Derived using Geneious Prime 2025.1.3 'Annotate
                     from Database' based on nucleotide similarity"
     CDS             510054..510311
                     /locus_tag="Clo1313_0454"
                     /inference="protein motif:TFAM:TIGR03635"
                     /note="KEGG: cce:Ccel_0767 ribosomal protein S17; TIGRFAM:
                     30S ribosomal protein S17; PFAM: ribosomal protein S17"
                     /codon_start=1
                     /transl_table=11
                     /product="30S ribosomal protein S17"
                     /protein_id="ADU73543.1"
                     /db_xref="GI:316939509"
                     /db_xref="GO:0003735"
                     /db_xref="InterPro:IPR000266"
                     /db_xref="InterPro:IPR019979"
                     /db_xref="InterPro:IPR019984"
                     /note="Derived using Geneious Prime 2025.1.3 'Annotate
                     from Database' based on nucleotide similarity"
     CDS             510336..510704
                     /locus_tag="Clo1313_0455"
                     /inference="protein motif:TFAM:TIGR01067"
                     /note="KEGG: cce:Ccel_0768 50S ribosomal protein L14;
                     TIGRFAM: ribosomal protein L14; PFAM: ribosomal protein
                     L14b/L23e"
                     /codon_start=1
                     /transl_table=11
                     /product="ribosomal protein L14"
                     /protein_id="ADU73544.1"
                     /db_xref="GI:316939510"
                     /db_xref="GO:0003735"
                     /db_xref="InterPro:IPR000218"
                     /db_xref="InterPro:IPR005745"
                     /note="Derived using Geneious Prime 2025.1.3 'Annotate
                     from Database' based on nucleotide similarity"
     CDS             510723..511073
                     /locus_tag="Clo1313_0456"
                     /inference="protein motif:TFAM:TIGR01079"
                     /note="TIGRFAM: ribosomal protein L24; KEGG: cce:Ccel_0769
                     50S ribosomal protein L24"
                     /codon_start=1
                     /transl_table=11
                     /product="ribosomal protein L24"
                     /protein_id="ADU73545.1"
                     /db_xref="GI:316939511"
                     /db_xref="GO:0003735"
                     /db_xref="InterPro:IPR003256"
                     /note="Derived using Geneious Prime 2025.1.3 'Annotate
                     from Database' based on nucleotide similarity"
     CDS             511105..511647
                     /locus_tag="Clo1313_0457"
                     /inference="similar to AA sequence:KEGG:Ccel_0770"
                     /note="KEGG: cce:Ccel_0770 50S ribosomal protein L5"
                     /codon_start=1
                     /transl_table=11
                     /product="50S ribosomal protein L5"
                     /protein_id="ADU73546.1"
                     /db_xref="GI:316939512"
                     /db_xref="InterPro:IPR002132"
                     /db_xref="InterPro:IPR020929"
                     /note="Derived using Geneious Prime 2025.1.3 'Annotate
                     from Database' based on nucleotide similarity"
     CDS             511663..511848
                     /locus_tag="Clo1313_0458"
                     /inference="protein motif:PFAM:PF00253"
                     /note="KEGG: cce:Ccel_0771 30S ribosomal protein S14;
                     manually curated; PFAM: ribosomal protein S14"
                     /codon_start=1
                     /transl_table=11
                     /product="ribosomal protein S14"
                     /protein_id="ADU73547.1"
                     /db_xref="GI:316939513"
                     /db_xref="GO:0003735"
                     /db_xref="InterPro:IPR001209"
                     /db_xref="InterPro:IPR018271"
                     /note="Derived using Geneious Prime 2025.1.3 'Annotate
                     from Database' based on nucleotide similarity"
     CDS             511875..512273
                     /locus_tag="Clo1313_0459"
                     /inference="protein motif:PFAM:PF00410"
                     /note="PFAM: ribosomal protein S8; KEGG: cce:Ccel_0772 30S
                     ribosomal protein S8"
                     /codon_start=1
                     /transl_table=11
                     /product="ribosomal protein S8"
                     /protein_id="ADU73548.1"
                     /db_xref="GI:316939514"
                     /db_xref="GO:0003735"
                     /db_xref="InterPro:IPR000630"
                     /note="Derived using Geneious Prime 2025.1.3 'Annotate
                     from Database' based on nucleotide similarity"
     CDS             512347..512898
                     /locus_tag="Clo1313_0460"
                     /inference="protein motif:TFAM:TIGR03654"
                     /note="KEGG: cce:Ccel_0773 ribosomal protein L6 signature
                     1; TIGRFAM: ribosomal protein L6; PFAM: Ribosomal protein
                     L6, alpha-beta domain"
                     /codon_start=1
                     /transl_table=11
                     /product="ribosomal protein L6"
                     /protein_id="ADU73549.1"
                     /db_xref="GI:316939515"
                     /db_xref="GO:0003735"
                     /db_xref="GO:0019843"
                     /db_xref="InterPro:IPR000702"
                     /db_xref="InterPro:IPR002358"
                     /db_xref="InterPro:IPR010916"
                     /db_xref="InterPro:IPR019906"
                     /db_xref="InterPro:IPR020040"
                     /note="Derived using Geneious Prime 2025.1.3 'Annotate
                     from Database' based on nucleotide similarity"
     CDS             512914..513282
                     /locus_tag="Clo1313_0461"
                     /inference="protein motif:TFAM:TIGR00060"
                     /note="KEGG: cce:Ccel_0774 ribosomal protein L18; TIGRFAM:
                     ribosomal protein L18; PFAM: ribosomal protein L18P/L5E"
                     /codon_start=1
                     /transl_table=11
                     /product="ribosomal protein L18"
                     /protein_id="ADU73550.1"
                     /db_xref="GI:316939516"
                     /db_xref="GO:0003735"
                     /db_xref="InterPro:IPR004389"
                     /db_xref="InterPro:IPR005484"
                     /note="Derived using Geneious Prime 2025.1.3 'Annotate
                     from Database' based on nucleotide similarity"
     CDS             513302..513802
                     /locus_tag="Clo1313_0462"
                     /inference="protein motif:TFAM:TIGR01021"
                     /note="KEGG: cce:Ccel_0775 30S ribosomal protein S5;
                     TIGRFAM: ribosomal protein S5; PFAM: ribosomal protein S5
                     domain protein; Ribosomal protein S5"
                     /codon_start=1
                     /transl_table=11
                     /product="ribosomal protein S5"
                     /protein_id="ADU73551.1"
                     /db_xref="GI:316939517"
                     /db_xref="GO:0003735"
                     /db_xref="InterPro:IPR005324"
                     /db_xref="InterPro:IPR005712"
                     /db_xref="InterPro:IPR013810"
                     /db_xref="InterPro:IPR018192"
                     /note="Derived using Geneious Prime 2025.1.3 'Annotate
                     from Database' based on nucleotide similarity"
     CDS             513815..513994
                     /locus_tag="Clo1313_0463"
                     /inference="protein motif:TFAM:TIGR01308"
                     /note="KEGG: cce:Ccel_0776 50S ribosomal protein L30;
                     TIGRFAM: ribosomal protein L30; PFAM: ribosomal protein
                     L30"
                     /codon_start=1
                     /transl_table=11
                     /product="ribosomal protein L30"
                     /protein_id="ADU73552.1"
                     /db_xref="GI:316939518"
                     /db_xref="GO:0003735"
                     /db_xref="InterPro:IPR000517"
                     /db_xref="InterPro:IPR005996"
                     /note="Derived using Geneious Prime 2025.1.3 'Annotate
                     from Database' based on nucleotide similarity"
     CDS             514009..514449
                     /locus_tag="Clo1313_0464"
                     /inference="protein motif:TFAM:TIGR01071"
                     /note="TIGRFAM: ribosomal protein L15; KEGG: cce:Ccel_0777
                     50S ribosomal protein L15"
                     /codon_start=1
                     /transl_table=11
                     /product="ribosomal protein L15"
                     /protein_id="ADU73553.1"
                     /db_xref="GI:316939519"
                     /db_xref="GO:0003735"
                     /db_xref="InterPro:IPR005749"
                     /note="Derived using Geneious Prime 2025.1.3 'Annotate
                     from Database' based on nucleotide similarity"
     CDS             514451..515734
                     /locus_tag="Clo1313_0465"
                     /inference="protein motif:TFAM:TIGR00967"
                     /note="KEGG: cce:Ccel_0778 preprotein translocase, SecY
                     subunit; TIGRFAM: preprotein translocase, SecY subunit;
                     PFAM: SecY protein"
                     /codon_start=1
                     /transl_table=11
                     /product="preprotein translocase, SecY subunit"
                     /protein_id="ADU73554.1"
                     /db_xref="GI:316939520"
                     /db_xref="GO:0015450"
                     /db_xref="InterPro:IPR002208"
                     /note="Derived using Geneious Prime 2025.1.3 'Annotate
                     from Database' based on nucleotide similarity"
     CDS             515798..516451
                     /locus_tag="Clo1313_0466"
                     /inference="protein motif:TFAM:TIGR01351"
                     /note="KEGG: ate:Athe_1725 adenylate kinase; TIGRFAM:
                     adenylate kinase; PFAM: adenylate kinase; adenylate kinase
                     lid domain-containing protein"
                     /codon_start=1
                     /transl_table=11
                     /product="adenylate kinase"
                     /protein_id="ADU73555.1"
                     /db_xref="GI:316939521"
                     /db_xref="GO:0005524"
                     /db_xref="GO:0019201"
                     /db_xref="InterPro:IPR000850"
                     /db_xref="InterPro:IPR006259"
                     /db_xref="InterPro:IPR007862"
                     /note="Derived using Geneious Prime 2025.1.3 'Annotate
                     from Database' based on nucleotide similarity"
     CDS             516448..517218
                     /locus_tag="Clo1313_0467"
                     /inference="protein motif:TFAM:TIGR00500"
                     /note="KEGG: tte:TTE2270 methionine aminopeptidase;
                     TIGRFAM: methionine aminopeptidase, type I; PFAM:
                     peptidase M24"
                     /codon_start=1
                     /transl_table=11
                     /product="methionine aminopeptidase, type I"
                     /protein_id="ADU73556.1"
                     /db_xref="GI:316939522"
                     /db_xref="GO:0004177"
                     /db_xref="GO:0008235"
                     /db_xref="InterPro:IPR000994"
                     /db_xref="InterPro:IPR001714"
                     /db_xref="InterPro:IPR002467"
                     /note="Derived using Geneious Prime 2025.1.3 'Annotate
                     from Database' based on nucleotide similarity"
     CDS             517250..517522
                     /locus_tag="Clo1313_0468"
                     /inference="similar to AA sequence:KEGG:Teth39_0396"
                     /note="KEGG: tpd:Teth39_0396 hypothetical protein"
                     /codon_start=1
                     /transl_table=11
                     /product="hypothetical protein"
                     /protein_id="ADU73557.1"
                     /db_xref="GI:316939523"
                     /note="Derived using Geneious Prime 2025.1.3 'Annotate
                     from Database' based on nucleotide similarity"
     CDS             517564..517782
                     /locus_tag="Clo1313_0469"
                     /inference="protein motif:TFAM:TIGR00008"
                     /note="KEGG: cce:Ccel_0782 translation initiation factor
                     IF-1; TIGRFAM: translation initiation factor IF-1; PFAM:
                     S1 IF1 family protein"
                     /codon_start=1
                     /transl_table=11
                     /product="translation initiation factor IF-1"
                     /protein_id="ADU73558.1"
                     /db_xref="GI:316939524"
                     /db_xref="GO:0003743"
                     /db_xref="InterPro:IPR004368"
                     /db_xref="InterPro:IPR006196"
                     /note="Derived using Geneious Prime 2025.1.3 'Annotate
                     from Database' based on nucleotide similarity"
     CDS             517802..517915
                     /locus_tag="Clo1313_0470"
                     /inference="protein motif:TFAM:TIGR01022"
                     /note="KEGG: adg:Adeg_1500 ribosomal protein L36; TIGRFAM:
                     ribosomal protein L36; PFAM: ribosomal protein L36"
                     /codon_start=1
                     /transl_table=11
                     /product="ribosomal protein L36"
                     /protein_id="ADU73559.1"
                     /db_xref="GI:316939525"
                     /db_xref="GO:0003735"
                     /db_xref="InterPro:IPR000473"
                     /note="Derived using Geneious Prime 2025.1.3 'Annotate
                     from Database' based on nucleotide similarity"
     CDS             518229..518600
                     /locus_tag="Clo1313_0471"
                     /inference="protein motif:TFAM:TIGR03631"
                     /note="KEGG: tjr:TherJR_0321 30S ribosomal protein S13;
                     TIGRFAM: 30S ribosomal protein S13; PFAM: ribosomal
                     protein S13"
                     /codon_start=1
                     /transl_table=11
                     /product="30S ribosomal protein S13"
                     /protein_id="ADU73560.1"
                     /db_xref="GI:316939526"
                     /db_xref="GO:0003723"
                     /db_xref="GO:0003735"
                     /db_xref="InterPro:IPR001892"
                     /db_xref="InterPro:IPR018269"
                     /db_xref="InterPro:IPR019980"
                     /note="Derived using Geneious Prime 2025.1.3 'Annotate
                     from Database' based on nucleotide similarity"
     CDS             518622..519026
                     /locus_tag="Clo1313_0472"
                     /inference="protein motif:TFAM:TIGR03632"
                     /note="KEGG: cce:Ccel_0785 30S ribosomal protein S11;
                     TIGRFAM: 30S ribosomal protein S11; PFAM: ribosomal
                     protein S11"
                     /codon_start=1
                     /transl_table=11
                     /product="30S ribosomal protein S11"
                     /protein_id="ADU73561.1"
                     /db_xref="GI:316939527"
                     /db_xref="GO:0003735"
                     /db_xref="InterPro:IPR001971"
                     /db_xref="InterPro:IPR018102"
                     /db_xref="InterPro:IPR019981"
                     /note="Derived using Geneious Prime 2025.1.3 'Annotate
                     from Database' based on nucleotide similarity"
     CDS             519078..519704
                     /locus_tag="Clo1313_0473"
                     /inference="protein motif:TFAM:TIGR01017"
                     /note="TIGRFAM: ribosomal protein S4; PFAM: ribosomal
                     protein S4; RNA-binding S4 domain protein; KEGG:
                     cce:Ccel_0786 ribosomal protein S4; SMART: RNA-binding S4
                     domain protein"
                     /codon_start=1
                     /transl_table=11
                     /product="ribosomal protein S4"
                     /protein_id="ADU73562.1"
                     /db_xref="GI:316939528"
                     /db_xref="GO:0003735"
                     /db_xref="InterPro:IPR001912"
                     /db_xref="InterPro:IPR002942"
                     /db_xref="InterPro:IPR005709"
                     /db_xref="InterPro:IPR018079"
                     /note="Derived using Geneious Prime 2025.1.3 'Annotate
                     from Database' based on nucleotide similarity"
     CDS             519846..520793
                     /locus_tag="Clo1313_0474"
                     /inference="protein motif:TFAM:TIGR02027"
                     /note="TIGRFAM: DNA-directed RNA polymerase, alpha
                     subunit; PFAM: RNA polymerase insert; RNA polymerase
                     dimerisation; RNA polymerase alpha subunit domain protein;
                     KEGG: cce:Ccel_0787 DNA-directed RNA polymerase subunit
                     alpha; SMART: RNA polymerase RpoA/D/Rpb3-type"
                     /codon_start=1
                     /transl_table=11
                     /product="DNA-directed RNA polymerase, alpha subunit"
                     /protein_id="ADU73563.1"
                     /db_xref="GI:316939529"
                     /db_xref="GO:0003677"
                     /db_xref="GO:0003899"
                     /db_xref="InterPro:IPR011260"
                     /db_xref="InterPro:IPR011261"
                     /db_xref="InterPro:IPR011262"
                     /db_xref="InterPro:IPR011263"
                     /db_xref="InterPro:IPR011773"
                     /note="Derived using Geneious Prime 2025.1.3 'Annotate
                     from Database' based on nucleotide similarity"
                     /standard_name="rpoA"
     CDS             520879..521403
                     /locus_tag="Clo1313_0475"
                     /inference="protein motif:TFAM:TIGR00059"
                     /note="KEGG: cce:Ccel_0788 50S ribosomal protein L17;
                     TIGRFAM: ribosomal protein L17; PFAM: ribosomal protein
                     L17"
                     /codon_start=1
                     /transl_table=11
                     /product="ribosomal protein L17"
                     /protein_id="ADU73564.1"
                     /db_xref="GI:316939530"
                     /db_xref="GO:0003735"
                     /db_xref="InterPro:IPR000456"
                     /note="Derived using Geneious Prime 2025.1.3 'Annotate
                     from Database' based on nucleotide similarity"
     CDS             521487..522344
                     /locus_tag="Clo1313_0476"
                     /inference="protein motif:PFAM:PF12370"
                     /note="KEGG: cce:Ccel_0789 ABC transporter related; PFAM:
                     Cobalt ATP-binding cassette-like; ABC transporter related;
                     SMART: AAA ATPase"
                     /codon_start=1
                     /transl_table=11
                     /product="Cobalt ATP-binding cassette-like protein"
                     /protein_id="ADU73565.1"
                     /db_xref="GI:316939531"
                     /db_xref="GO:0005524"
                     /db_xref="GO:0016887"
                     /db_xref="InterPro:IPR003439"
                     /db_xref="InterPro:IPR003593"
                     /db_xref="InterPro:IPR015856"
                     /db_xref="InterPro:IPR017871"
                     /db_xref="InterPro:IPR022112"
                     /note="Derived using Geneious Prime 2025.1.3 'Annotate
                     from Database' based on nucleotide similarity"
     CDS             complement(522423..523013)
                     /locus_tag="Clo1313_0477"
                     /inference="protein motif:PFAM:PF05175"
                     /note="PFAM: methyltransferase small; KEGG:
                     gwc:GWCH70_0102 methyltransferase small"
                     /codon_start=1
                     /transl_table=11
                     /product="methyltransferase small"
                     /protein_id="ADU73566.1"
                     /db_xref="GI:316939532"
                     /db_xref="GO:0008168"
                     /db_xref="InterPro:IPR007848"
                     /note="Derived using Geneious Prime 2025.1.3 'Annotate
                     from Database' based on nucleotide similarity"
     CDS             complement(523474..524637)
                     /locus_tag="Clo1313_0479"
                     /inference="protein motif:PFAM:PF01878"
                     /note="PFAM: protein of unknown function DUF55; KEGG:
                     btb:BMB171_C4699 hypothetical protein"
                     /codon_start=1
                     /transl_table=11
                     /product="protein of unknown function DUF55"
                     /protein_id="ADU73568.1"
                     /db_xref="GI:316939534"
                     /db_xref="InterPro:IPR002740"
                     /note="Derived using Geneious Prime 2025.1.3 'Annotate
                     from Database' based on nucleotide similarity"
     CDS             complement(524634..526505)
                     /locus_tag="Clo1313_0480"
                     /inference="protein motif:PFAM:PF01555"
                     /note="PFAM: DNA methylase N-4/N-6 domain protein; KEGG:
                     sli:Slin_6680 DNA methylase N-4/N-6 domain protein"
                     /codon_start=1
                     /transl_table=11
                     /product="DNA methylase N-4/N-6 domain protein"
                     /protein_id="ADU73569.1"
                     /db_xref="GI:316939535"
                     /db_xref="GO:0003677"
                     /db_xref="GO:0008170"
                     /db_xref="InterPro:IPR002052"
                     /db_xref="InterPro:IPR002295"
                     /db_xref="InterPro:IPR002941"
                     /note="Derived using Geneious Prime 2025.1.3 'Annotate
                     from Database' based on nucleotide similarity"
     CDS             complement(526617..526895)
                     /locus_tag="Clo1313_0481"
                     /inference="similar to AA sequence:KEGG:Slip_0085"
                     /note="KEGG: slp:Slip_0085 hypothetical protein"
                     /codon_start=1
                     /transl_table=11
                     /product="hypothetical protein"
                     /protein_id="ADU73570.1"
                     /db_xref="GI:316939536"
                     /note="Derived using Geneious Prime 2025.1.3 'Annotate
                     from Database' based on nucleotide similarity"
     CDS             complement(527160..529187)
                     /locus_tag="Clo1313_0482"
                     /inference="protein motif:SMART:SM00420"
                     /note="SMART: regulatory protein DeoR; KEGG: slp:Slip_1135
                     regulatory protein DeoR"
                     /codon_start=1
                     /transl_table=11
                     /product="regulatory protein DeoR"
                     /protein_id="ADU73571.1"
                     /db_xref="GI:316939537"
                     /db_xref="GO:0003700"
                     /db_xref="InterPro:IPR001034"
                     /db_xref="InterPro:IPR018356"
                     /note="Derived using Geneious Prime 2025.1.3 'Annotate
                     from Database' based on nucleotide similarity"
     CDS             529399..529665
                     /locus_tag="Clo1313_0483"
                     /inference="similar to AA sequence:KEGG:Tmath_1504"
                     /note="KEGG: tmt:Tmath_1504 transcriptional regulator,
                     LuxR family"
                     /codon_start=1
                     /transl_table=11
                     /product="transcriptional regulator, LuxR family"
                     /protein_id="ADU73572.1"
                     /db_xref="GI:316939538"
                     /note="Derived using Geneious Prime 2025.1.3 'Annotate
                     from Database' based on nucleotide similarity"
     CDS             529667..530050
                     /locus_tag="Clo1313_0484"
                     /inference="similar to AA sequence:KEGG:Slip_1133"
                     /note="KEGG: slp:Slip_1133 hypothetical protein"
                     /codon_start=1
                     /transl_table=11
                     /product="hypothetical protein"
                     /protein_id="ADU73573.1"
                     /db_xref="GI:316939539"
                     /note="Derived using Geneious Prime 2025.1.3 'Annotate
                     from Database' based on nucleotide similarity"
     CDS             530268..531587
                     /locus_tag="Clo1313_0485"
                     /inference="protein motif:PFAM:PF07833"
                     /note="PFAM: copper amine oxidase-like domain-containing
                     protein; glycoside hydrolase family 18; KEGG:
                     slp:Slip_1942 copper amine oxidase domain protein"
                     /codon_start=1
                     /transl_table=11
                     /product="copper amine oxidase-like domain-containing
                     protein"
                     /protein_id="ADU73574.1"
                     /db_xref="GI:316939540"
                     /db_xref="GO:0003700"
                     /db_xref="InterPro:IPR001223"
                     /db_xref="InterPro:IPR012854"
                     /note="Derived using Geneious Prime 2025.1.3 'Annotate
                     from Database' based on nucleotide similarity"
     CDS             531592..533298
                     /locus_tag="Clo1313_0486"
                     /inference="protein motif:PFAM:PF00239"
                     /note="KEGG: slp:Slip_0079 resolvase domain protein; PFAM:
                     Resolvase domain; Recombinase; SMART: Resolvase domain"
                     /codon_start=1
                     /transl_table=11
                     /product="Resolvase domain protein"
                     /protein_id="ADU73575.1"
                     /db_xref="GI:316939541"
                     /db_xref="GO:0000150"
                     /db_xref="GO:0003677"
                     /db_xref="InterPro:IPR006119"
                     /db_xref="InterPro:IPR011109"
                     /note="Derived using Geneious Prime 2025.1.3 'Annotate
                     from Database' based on nucleotide similarity"
     CDS             533642..534487
                     /locus_tag="Clo1313_0487"
                     /inference="protein motif:PFAM:PF00005"
                     /note="KEGG: amt:Amet_4446 cobalt transporter ATP-binding
                     subunit; PFAM: ABC transporter related; Cobalt ATP-binding
                     cassette-like; SMART: AAA ATPase"
                     /codon_start=1
                     /transl_table=11
                     /product="ABC transporter related protein"
                     /protein_id="ADU73576.1"
                     /db_xref="GI:316939542"
                     /db_xref="GO:0005524"
                     /db_xref="GO:0016887"
                     /db_xref="InterPro:IPR003439"
                     /db_xref="InterPro:IPR003593"
                     /db_xref="InterPro:IPR015856"
                     /db_xref="InterPro:IPR017871"
                     /db_xref="InterPro:IPR022112"
                     /note="Derived using Geneious Prime 2025.1.3 'Annotate
                     from Database' based on nucleotide similarity"
     CDS             534495..535304
                     /locus_tag="Clo1313_0488"
                     /inference="protein motif:PFAM:PF02361"
                     /note="PFAM: cobalt transport protein; KEGG: cce:Ccel_0792
                     cobalt transport protein"
                     /codon_start=1
                     /transl_table=11
                     /product="cobalt transport protein"
                     /protein_id="ADU73577.1"
                     /db_xref="GI:316939543"
                     /db_xref="GO:0015087"
                     /db_xref="InterPro:IPR003339"
                     /note="Derived using Geneious Prime 2025.1.3 'Annotate
                     from Database' based on nucleotide similarity"
     CDS             535375..536328
                     /locus_tag="Clo1313_0489"
[truncated: 41,310,129 more chars]
